# Supplementary material for: (Z)-Ethyl 3-(4-chloro­benzamido)-2-cyano-3-(4-fluoro­phen­yl)acrylate
Source: Acta Crystallogr Sect E Struct Rep Online. 2008 Dec 10;65(Pt 1):o90. doi: 10.1107/S1600536808041469 (PMC2967997; doi:10.1107/S1600536808041469)
Supplement: Supplementary file 2 [file e-65-00o90-Isup2.hkl]

# 
# h,k,l, Fc-squared, Fo-squared, sigma(Fo-squared) and status flag 
# 
data_I
_shelx_title ' 081113bm in P2(1)/c' 
_shelx_refln_list_code          4 
_shelx_F_calc_maximum      151.33 
_exptl_crystal_F_000       768.00 
_reflns_d_resolution_high  0.8409 
 
loop_ 
 _symmetry_equiv_pos_as_xyz 
 'x, y, z' 
 '-x, y+1/2, -z+1/2' 
 '-x, -y, -z' 
 'x, -y-1/2, z-1/2' 
 
_cell_length_a     6.1429 
_cell_length_b    13.1555 
_cell_length_c    22.9263 
_cell_angle_alpha  90.000 
_cell_angle_beta   92.280 
_cell_angle_gamma  90.000 
 
_shelx_F_squared_multiplier     1.000 
 
loop_ 
 _refln_index_h 
 _refln_index_k 
 _refln_index_l 
 _refln_F_squared_calc 
 _refln_F_squared_meas 
 _refln_F_squared_sigma 
 _refln_observed_status 
   3   0   0      345.49      355.58     20.73 o 
   4   0   0     1259.31     1286.21     62.64 o 
   5   0   0       50.12       43.94      6.74 o 
   6   0   0      213.98      202.57     17.72 o 
   7   0   0       47.40       62.89     15.44 o 
   1   1   0      720.18      754.61     17.67 o 
   2   1   0        0.63        0.00      1.97 o 
   3   1   0      240.05      219.05      7.22 o 
   4   1   0       73.39       94.29      5.21 o 
   5   1   0       99.16      122.81      6.62 o 
   6   1   0        5.23        2.42      7.41 o 
   7   1   0       38.03       56.04     10.98 o 
   0   2   0       32.82       31.59      1.98 o 
   1   2   0     5071.16     5109.14    103.41 o 
   2   2   0     1062.83      910.33     56.64 o 
   3   2   0      442.69      478.28     12.72 o 
   4   2   0       97.40       88.11      5.85 o 
   5   2   0      167.27      147.75      7.14 o 
   6   2   0        1.74        2.34      4.70 o 
   7   2   0       18.56        1.98     12.87 o 
   1   3   0       50.91       38.70      1.49 o 
   2   3   0      793.01      789.33     17.21 o 
   3   3   0      232.46      254.63     10.26 o 
   4   3   0       16.87       23.34      3.13 o 
   5   3   0      130.12      125.08      7.90 o 
   6   3   0       52.25       78.02      7.52 o 
   7   3   0        5.67       28.54     13.54 o 
   0   4   0     5225.96     5226.71    136.72 o 
   1   4   0      154.43      121.64      4.27 o 
   2   4   0      353.69      378.04      9.02 o 
   3   4   0      853.74      862.50     19.14 o 
   4   4   0      581.81      523.57     13.06 o 
   5   4   0        1.37        5.05      3.56 o 
   6   4   0        7.66        1.88      4.97 o 
   7   4   0       16.85       20.06     10.69 o 
   1   5   0       27.79       25.59      1.96 o 
   2   5   0      388.84      393.60      8.50 o 
   3   5   0        7.48        0.24      2.70 o 
   4   5   0       14.12       15.90      3.51 o 
   5   5   0       45.60       46.91      5.00 o 
   6   5   0        0.01        0.00      5.12 o 
   0   6   0      337.99      337.30     13.74 o 
   1   6   0      198.71      226.73      5.34 o 
   2   6   0      438.79      396.71      9.82 o 
   3   6   0       80.06      103.98      5.50 o 
   4   6   0        5.06        2.95      3.06 o 
   5   6   0        0.14       10.47      4.73 o 
   6   6   0        1.94        2.80     10.64 o 
   1   7   0      886.40      825.12     16.42 o 
   2   7   0       97.86       97.38      8.92 o 
   3   7   0        0.36        0.00      2.05 o 
   4   7   0        5.85        2.96      2.88 o 
   5   7   0       40.98       60.82      6.64 o 
   6   7   0        7.90        5.36      6.01 o 
   0   8   0       52.59       72.25      4.26 o 
   1   8   0      307.56      290.85      7.83 o 
   2   8   0      658.64      601.75     14.23 o 
   3   8   0       26.60       31.81      4.68 o 
   4   8   0      183.62      175.40      7.30 o 
   5   8   0        7.82        6.69      6.66 o 
   6   8   0        6.13        3.42      5.60 o 
   1   9   0      164.52      163.77      5.98 o 
   2   9   0       33.69       28.16      2.96 o 
   3   9   0       63.38       60.76      4.30 o 
   4   9   0       12.45        0.00      3.59 o 
   5   9   0        0.08        0.00      4.83 o 
   0  10   0        5.14        5.72      3.90 o 
   1  10   0        1.46        0.03      2.28 o 
   2  10   0       10.64       11.47      2.75 o 
   3  10   0       73.76       67.95      4.87 o 
   4  10   0       31.51       15.40      5.77 o 
   5  10   0       11.84       11.74      7.62 o 
   1  11   0        0.04        0.00      2.64 o 
   2  11   0        0.51        0.00      2.64 o 
   3  11   0        1.06        0.00      3.43 o 
   4  11   0        3.36        7.17      4.37 o 
   5  11   0       17.15       13.65      5.63 o 
   0  12   0       25.18       18.97      5.20 o 
   1  12   0        5.68        7.91      3.37 o 
   2  12   0        4.74        1.85      3.28 o 
   3  12   0       23.71       20.83      4.39 o 
   4  12   0        3.41       11.56      4.88 o 
   1  13   0        7.04        2.19      3.66 o 
   2  13   0       34.77       31.08      4.85 o 
   3  13   0        0.59        0.00      3.95 o 
   4  13   0        0.00        0.00      8.35 o 
   0  14   0       20.71        3.19      7.53 o 
   1  14   0        7.66       15.65      4.77 o 
   2  14   0        1.06        4.19      4.29 o 
   3  14   0       34.99       33.03      5.43 o 
   1  15   0       21.12       19.55      7.05 o 
   2  15   0        0.13        0.00      6.89 o 
  -6   1   1       18.30       12.00      6.85 o 
  -5   1   1      327.61      292.41     12.19 o 
  -4   1   1       46.70       40.11      7.45 o 
  -3   1   1       25.32       25.12      5.31 o 
  -2   1   1      736.40      750.39     25.89 o 
  -1   1   1     7919.39     8368.23    168.77 o 
   0   1   1     4765.72     4941.14    128.82 o 
   1   1   1     1194.66     1121.59     25.77 o 
   2   1   1      893.84      964.58     26.55 o 
   3   1   1       64.12       80.90      4.70 o 
   4   1   1      570.37      531.93     16.77 o 
   5   1   1       21.22       12.02      4.49 o 
   6   1   1        0.01       21.02      6.38 o 
   7   1   1        5.35       17.62      9.39 o 
  -7   2   1       80.40       83.05     12.70 o 
  -6   2   1       49.99       45.41      9.14 o 
  -5   2   1        8.19        5.77      3.47 o 
  -4   2   1       25.81       24.12      5.44 o 
  -3   2   1      593.63      561.29     16.86 o 
  -2   2   1      251.25      249.93      6.44 o 
  -1   2   1      344.65      304.62      6.82 o 
   0   2   1     2042.30     1998.52     37.10 o 
   1   2   1    14298.57    15233.33    280.61 o 
   2   2   1       21.95       24.36      2.09 o 
   3   2   1        2.14        6.58      2.13 o 
   4   2   1       27.77       36.34      3.53 o 
   5   2   1       39.67       30.24      5.09 o 
   6   2   1       59.40       52.94      6.64 o 
   7   2   1        2.25        9.67     11.49 o 
  -7   3   1       24.20       39.79     11.55 o 
  -6   3   1        4.85        0.00      4.73 o 
  -5   3   1        1.88        0.00      3.06 o 
  -4   3   1       77.58       90.74      8.31 o 
  -3   3   1        8.43        3.81      1.87 o 
  -2   3   1      540.61      552.96     12.59 o 
  -1   3   1     8138.42     8308.71    168.75 o 
   0   3   1        0.21        0.00      0.95 o 
   1   3   1      478.04      443.52      9.70 o 
   2   3   1       12.49       16.28      2.18 o 
   3   3   1        4.02        2.27      2.72 o 
   4   3   1        9.45        3.04      2.78 o 
   5   3   1       23.55       17.57      3.68 o 
   6   3   1       46.48       69.61      7.21 o 
   7   3   1        7.19       16.76      9.22 o 
  -7   4   1        0.53        3.43     11.31 o 
  -6   4   1        3.26        3.57      5.21 o 
  -5   4   1       48.27       39.76      4.61 o 
  -4   4   1      634.79      586.58     15.96 o 
  -3   4   1      355.61      328.99      9.56 o 
  -2   4   1     4877.37     5212.29     96.91 o 
  -1   4   1     1520.91     1539.82     32.06 o 
   0   4   1     1363.08     1307.76     24.68 o 
   1   4   1     2098.36     2068.22     42.55 o 
   2   4   1     1492.42     1558.29     29.92 o 
   3   4   1      390.00      371.69      9.48 o 
   4   4   1       44.49       27.62      4.94 o 
   5   4   1       33.67       33.50      5.16 o 
   6   4   1        3.73       20.79      7.59 o 
   7   4   1        0.22       29.36     15.44 o 
  -6   5   1       12.38        9.17      6.69 o 
  -5   5   1        0.65        0.00      3.78 o 
  -4   5   1       14.44        9.91      3.07 o 
  -3   5   1        5.67        4.49      1.89 o 
  -2   5   1      370.70      356.49      8.87 o 
  -1   5   1        0.21        0.00      1.17 o 
   0   5   1       29.28       31.08      1.65 o 
   1   5   1      442.63      430.42      8.89 o 
   2   5   1     2322.79     2460.54     50.95 o 
   3   5   1      118.67      122.48      4.35 o 
   4   5   1        1.11        0.00      2.80 o 
   5   5   1        4.39        5.34      7.28 o 
   6   5   1        6.18       12.90      5.75 o 
  -6   6   1       25.96       40.68      7.19 o 
  -5   6   1        6.78        0.00      3.77 o 
  -4   6   1       78.95       89.64      6.30 o 
  -3   6   1      187.89      191.13      7.62 o 
  -2   6   1        2.36        4.20      1.75 o 
  -1   6   1       79.64       97.35      4.11 o 
   0   6   1     1573.42     1444.51     27.54 o 
   1   6   1      324.59      323.00      7.10 o 
   2   6   1       51.28       66.76      2.97 o 
   3   6   1        2.57        3.07      2.79 o 
   4   6   1       24.08       29.46      3.86 o 
   5   6   1       62.45       65.82      6.58 o 
   6   6   1       14.78       23.85      6.23 o 
  -6   7   1        3.02        5.99      5.93 o 
  -5   7   1        5.23        7.58      4.37 o 
  -4   7   1      166.92      151.58      7.40 o 
  -3   7   1        3.82        7.22      2.43 o 
  -2   7   1       17.75        7.43      2.18 o 
  -1   7   1      848.37      842.19     18.57 o 
   0   7   1        0.13        0.00      1.25 o 
   1   7   1      178.03      197.97      5.16 o 
   2   7   1        2.84        1.64      1.90 o 
   3   7   1       72.24       79.83      4.59 o 
   4   7   1        3.60        0.00      3.00 o 
   5   7   1       15.37       23.12      5.71 o 
   6   7   1        4.77        7.57      7.29 o 
  -6   8   1       12.03       15.24      5.78 o 
  -5   8   1       52.09       49.90      6.51 o 
  -4   8   1      142.90       90.13      5.69 o 
  -3   8   1      188.14      176.16      6.66 o 
  -2   8   1      267.56      239.33      7.30 o 
  -1   8   1      873.92      851.13     18.93 o 
   0   8   1       90.80       93.16      3.41 o 
   1   8   1      235.47      232.99      5.97 o 
   2   8   1       79.85       80.63      4.01 o 
   3   8   1      670.06      644.20     20.23 o 
   4   8   1       75.78       74.79      5.22 o 
   5   8   1       40.83       40.08      6.14 o 
   6   8   1       18.34       18.14      8.43 o 
  -5   9   1       19.70       30.59      6.13 o 
  -4   9   1        0.01        7.77      3.65 o 
  -3   9   1        4.29        7.19      2.90 o 
  -2   9   1       44.80       53.56      4.75 o 
  -1   9   1       21.95       30.72      2.97 o 
   0   9   1      402.15      359.68      8.30 o 
   1   9   1       17.18       15.09      2.43 o 
   2   9   1      162.92      180.16      6.36 o 
   3   9   1        8.65       10.09      3.00 o 
   4   9   1       40.99       36.26      4.44 o 
   5   9   1       12.76       14.48      7.79 o 
  -5  10   1        1.77        0.00      5.20 o 
  -4  10   1        6.47        5.70      4.13 o 
  -3  10   1       38.36       32.24      3.95 o 
  -2  10   1       53.96       40.22      3.55 o 
  -1  10   1       76.10       68.96      3.97 o 
   0  10   1      196.49      203.39      7.43 o 
   1  10   1       29.71       32.03      3.16 o 
   2  10   1       42.06       36.10      3.72 o 
   3  10   1       11.14        6.56      3.05 o 
   4  10   1        8.08       15.11      7.53 o 
   5  10   1       60.35       85.37     10.15 o 
  -5  11   1        8.81        5.75      5.32 o 
  -4  11   1       31.63       53.78      8.54 o 
  -3  11   1       65.41       77.71      5.19 o 
  -2  11   1      133.38      140.25      8.19 o 
  -1  11   1       12.66       16.06      3.03 o 
   0  11   1        3.56        8.77      3.21 o 
   1  11   1       32.85       23.12      3.50 o 
   2  11   1        0.02        0.00      3.52 o 
   3  11   1       77.66       80.23      5.30 o 
   4  11   1        4.68       15.75      4.81 o 
   5  11   1        8.22        0.00      7.75 o 
  -4  12   1        1.34        0.05      4.51 o 
  -3  12   1       12.52       12.30      3.68 o 
  -2  12   1        8.58       18.90      3.57 o 
  -1  12   1        4.57        0.00      3.77 o 
   0  12   1       27.81       46.93      4.73 o 
   1  12   1       35.49       45.77      4.48 o 
   2  12   1        3.55        9.13      3.58 o 
   3  12   1        1.22        4.33      4.12 o 
   4  12   1       24.56       52.39      6.31 o 
  -4  13   1       16.76       19.07      5.40 o 
  -3  13   1        3.32        0.00      3.78 o 
  -2  13   1        0.03        0.00      3.74 o 
  -1  13   1       84.15      107.95     12.53 o 
   0  13   1      247.79      282.06     10.45 o 
   1  13   1      170.54      175.43      8.27 o 
   2  13   1       41.38       32.69      4.48 o 
   3  13   1        0.86        6.19      4.31 o 
   4  13   1        1.66        2.73      5.03 o 
  -3  14   1        4.96        0.00      4.61 o 
  -2  14   1        7.79       18.31      4.75 o 
  -1  14   1       51.27       51.67      5.68 o 
   0  14   1       51.27       42.29      5.79 o 
   1  14   1        0.06        0.18      4.13 o 
   2  14   1        0.74        3.54      6.21 o 
   3  14   1        3.70        8.08      6.23 o 
  -2  15   1        6.62       13.21      5.22 o 
  -1  15   1        3.77       11.88      5.54 o 
   0  15   1       72.93       86.10      7.35 o 
   1  15   1       57.08       42.20      6.40 o 
   2  15   1        0.01        0.00      5.49 o 
  -6   0   2      961.71     1033.11     39.04 o 
  -5   0   2        3.44       15.99     10.10 o 
  -4   0   2       29.37       27.31      4.78 o 
  -3   0   2     1280.77     1269.71     44.85 o 
  -2   0   2     1092.91     1279.23     42.54 o 
  -1   0   2     1264.73     1180.93     38.56 o 
   0   0   2     1176.52     1207.72     48.45 o 
   1   0   2      798.80      883.55     29.08 o 
   3   0   2     1357.36     1364.87     45.65 o 
   4   0   2      136.64      149.27     12.05 o 
   5   0   2        2.96        7.32      4.22 o 
   6   0   2       33.70       67.83     12.07 o 
   7   0   2       29.73       32.69     12.75 o 
  -7   1   2        4.21        0.00     12.60 o 
  -6   1   2        0.51        0.00      5.35 o 
  -5   1   2      149.10      142.61      7.34 o 
  -4   1   2      250.39      248.10     11.79 o 
  -3   1   2      841.72      820.23     23.79 o 
  -2   1   2      277.42      195.71      6.09 o 
  -1   1   2      170.16      200.52      4.42 o 
   0   1   2       39.09       35.17      1.43 o 
   1   1   2      139.80      129.79      4.02 o 
   2   1   2     1108.86     1053.35     24.82 o 
   3   1   2       16.86       18.05      2.42 o 
   4   1   2      200.43      209.93     14.16 o 
   5   1   2      194.16      189.55     12.34 o 
   6   1   2       54.44       59.99     10.70 o 
   7   1   2        6.72       15.10      8.54 o 
  -7   2   2        0.01        7.15     13.99 o 
  -6   2   2       40.49       20.60      7.01 o 
  -5   2   2       53.65       80.43      5.87 o 
  -4   2   2        3.05        0.00      2.92 o 
  -3   2   2      668.88      635.45     16.37 o 
  -2   2   2       16.64       13.01      1.79 o 
  -1   2   2     2397.05     2303.80     43.03 o 
   0   2   2     3200.95     3007.42     60.52 o 
   1   2   2    21012.03    22508.87    414.34 o 
   2   2   2      938.02      841.14     19.99 o 
   3   2   2      594.00      589.27     15.03 o 
   4   2   2       22.63       32.72      3.59 o 
   5   2   2        5.74        0.00      3.68 o 
   6   2   2        5.93        4.98     12.48 o 
   7   2   2       12.54        0.00     11.82 o 
  -7   3   2       21.74       11.05     10.69 o 
  -6   3   2       85.82       85.06     14.56 o 
  -5   3   2      200.96      221.93     13.08 o 
  -4   3   2       84.32       96.95      4.87 o 
  -3   3   2     2434.53     2341.67     48.82 o 
  -2   3   2      224.33      202.55      5.60 o 
  -1   3   2     2813.43     2852.16     65.35 o 
   0   3   2      162.20      153.00      3.78 o 
   1   3   2    22900.55    24247.12    446.48 o 
   2   3   2      658.13      716.80     14.31 o 
   3   3   2       69.32       92.26      4.30 o 
   4   3   2      118.80      115.06      5.53 o 
   5   3   2      162.89      135.44      7.89 o 
   7   3   2       11.13        2.49      9.02 o 
  -7   4   2        0.36        4.79      8.14 o 
  -6   4   2        0.47        5.31      5.25 o 
  -5   4   2       19.38       15.86      4.13 o 
  -4   4   2       10.16       19.61      3.06 o 
  -3   4   2      359.39      353.78      9.02 o 
  -2   4   2      214.67      173.98      8.34 o 
  -1   4   2      200.86      193.87      5.04 o 
   0   4   2     3078.16     3157.39     58.68 o 
   1   4   2     7631.44     7543.83    152.49 o 
   2   4   2     3057.74     3482.83     65.27 o 
   3   4   2      125.50      150.75      5.12 o 
   4   4   2      209.44      212.57      8.81 o 
   5   4   2       13.84       10.71      4.32 o 
   6   4   2       39.86       45.92      6.27 o 
   7   4   2        6.43        5.60      9.28 o 
  -6   5   2        5.51        0.00      8.62 o 
  -5   5   2       31.05       27.64      7.24 o 
  -4   5   2      192.50      199.42      8.41 o 
  -3   5   2      869.73      881.31     17.92 o 
  -2   5   2     1977.56     1997.22     41.99 o 
  -1   5   2     1731.63     1704.18     35.62 o 
   0   5   2       41.80       43.60      1.91 o 
   1   5   2      115.66      115.12      3.63 o 
   2   5   2     4066.37     4141.09     77.46 o 
   3   5   2      433.53      439.39      9.96 o 
   4   5   2       12.25       11.20      3.34 o 
   5   5   2       68.72       65.22      6.17 o 
   6   5   2       31.05       19.12      6.12 o 
  -6   6   2       15.52        9.12      5.64 o 
  -5   6   2       54.06       24.98      4.56 o 
  -4   6   2        1.04        0.00      2.86 o 
  -3   6   2      276.53      294.13      9.51 o 
  -2   6   2       60.00       64.78      3.38 o 
  -1   6   2      389.43      364.35      8.77 o 
   0   6   2        0.97        3.17      1.30 o 
   1   6   2      728.62      706.08     14.08 o 
   2   6   2      482.92      459.13      9.84 o 
   3   6   2       14.17       20.07      2.34 o 
   4   6   2       22.10       35.80      3.96 o 
   5   6   2        0.54        0.09      4.29 o 
   6   6   2       17.24       18.09      6.37 o 
  -6   7   2        4.81        0.00      5.21 o 
  -5   7   2        4.97        2.43      3.88 o 
  -4   7   2        0.32        5.38      3.12 o 
  -3   7   2      384.01      381.24     10.35 o 
  -2   7   2       11.89       11.84      2.20 o 
  -1   7   2      163.12      164.63      5.17 o 
   0   7   2      274.04      261.64      6.11 o 
   1   7   2      765.64      730.07     14.71 o 
   2   7   2        0.63        1.65      1.61 o 
   3   7   2       31.99       27.95      3.11 o 
   4   7   2       57.64       72.25      5.33 o 
   5   7   2       13.27       12.93      5.28 o 
   6   7   2        8.75        0.00      5.45 o 
  -6   8   2       36.26       39.56      6.56 o 
  -5   8   2        6.55       10.91      4.50 o 
  -4   8   2        6.70        7.78      3.60 o 
  -3   8   2        4.59        9.34      2.78 o 
  -2   8   2      585.17      551.31     13.29 o 
  -1   8   2        5.62        0.00      2.26 o 
   0   8   2      164.21      172.12      7.40 o 
   1   8   2      625.54      621.54     12.88 o 
   2   8   2      508.46      480.14     13.37 o 
   3   8   2        2.51        8.23      3.13 o 
   4   8   2      361.54      366.93     12.73 o 
   5   8   2       53.17       69.42      6.92 o 
   6   8   2       32.97       49.29      6.65 o 
  -5   9   2        9.78       13.17      4.96 o 
  -4   9   2        0.63        5.37      3.56 o 
  -3   9   2      117.39      124.19      8.70 o 
  -2   9   2      424.62      430.97     11.17 o 
  -1   9   2      179.44      201.99      6.73 o 
   0   9   2      153.30      147.87      4.67 o 
   1   9   2        4.70       12.97      2.86 o 
   2   9   2      108.23       83.53      4.26 o 
   3   9   2       34.08       50.04      4.08 o 
   4   9   2       60.16       62.69      7.57 o 
   5   9   2        2.96        9.71      5.30 o 
  -5  10   2       18.67        7.10      5.46 o 
  -4  10   2       41.03       30.05      6.88 o 
  -3  10   2      144.07      134.48      7.17 o 
  -2  10   2      118.24      127.73      5.51 o 
  -1  10   2       85.98       86.41      4.62 o 
   0  10   2       11.68       10.97      3.28 o 
   1  10   2       89.22       89.73      4.44 o 
   2  10   2       54.85       35.86      3.41 o 
   3  10   2        4.10        4.76      3.11 o 
   4  10   2        8.65        5.00      4.81 o 
   5  10   2        5.96        0.00      5.10 o 
  -5  11   2       10.75        0.00      6.96 o 
  -4  11   2       20.42       30.43      4.97 o 
  -3  11   2       91.40       99.18      5.70 o 
  -2  11   2        4.63        8.33      3.13 o 
  -1  11   2       15.58       16.21      3.30 o 
   0  11   2       99.40       98.62      7.85 o 
   1  11   2        0.46        0.00      2.48 o 
   2  11   2        0.51        3.74      3.03 o 
   3  11   2       48.55       46.63      8.46 o 
   4  11   2        2.90        0.00      6.65 o 
   5  11   2        1.87        1.36      5.71 o 
  -4  12   2        0.18        0.00      4.39 o 
  -3  12   2       34.15       32.99      4.50 o 
  -2  12   2       17.92       24.07      3.68 o 
  -1  12   2       91.60      106.99      8.09 o 
   0  12   2       81.91       84.66      5.58 o 
   1  12   2       10.64        0.00      2.80 o 
   2  12   2       60.59       62.33      5.07 o 
   3  12   2       31.44       33.68      4.54 o 
   4  12   2      104.03      127.79      8.52 o 
  -4  13   2       13.89       14.28      7.41 o 
  -3  13   2        0.18        8.49      4.15 o 
  -2  13   2        2.83        0.00      3.57 o 
  -1  13   2       38.06       35.96      4.58 o 
   0  13   2        4.10        6.75      3.79 o 
   1  13   2       68.71       91.79      6.06 o 
   2  13   2        1.29        4.17      3.67 o 
   3  13   2        7.69       18.42      5.22 o 
   4  13   2        2.29        2.76      5.03 o 
  -3  14   2        7.98       13.45      5.24 o 
  -2  14   2        0.54        8.87      4.43 o 
  -1  14   2        6.55        3.49      4.01 o 
   0  14   2        1.30        0.00      4.20 o 
   1  14   2       16.58       15.56      4.73 o 
   2  14   2       11.19       14.84      4.96 o 
   3  14   2        0.19        8.78      5.70 o 
  -2  15   2        0.03        0.44      4.66 o 
  -1  15   2       17.07       11.72      7.32 o 
   0  15   2       15.52       12.87      5.40 o 
   1  15   2       55.47       57.29      8.36 o 
  -7   1   3        0.37        0.46      8.52 o 
  -6   1   3      201.73      220.38     10.11 o 
  -5   1   3       60.35       56.41      8.07 o 
  -4   1   3      304.66      294.87     19.72 o 
  -3   1   3      109.41      118.64      6.10 o 
  -2   1   3      828.24      852.34     20.57 o 
  -1   1   3      128.11      107.50      2.70 o 
   0   1   3     4725.27     4188.39    111.62 o 
   1   1   3     9535.08    10238.00    229.80 o 
   2   1   3        0.08        0.00      1.39 o 
   3   1   3     2147.91     2037.48     54.37 o 
   4   1   3       61.62       48.65      4.60 o 
   5   1   3        3.41        1.24      3.56 o 
   6   1   3       58.01       61.91      8.45 o 
   7   1   3        8.39        4.31      8.66 o 
  -7   2   3       13.11        7.62      8.73 o 
  -6   2   3       15.12       19.23      4.26 o 
  -5   2   3       11.61        9.04      3.89 o 
  -4   2   3      152.88      161.27      7.82 o 
  -3   2   3       23.93       34.71      4.03 o 
  -2   2   3        0.05        3.06      1.49 o 
  -1   2   3       37.62       31.56      1.45 o 
   0   2   3      581.96      541.84     12.68 o 
   1   2   3     1720.64     1845.87     37.84 o 
   2   2   3      952.21      963.76     22.81 o 
   3   2   3      894.77      971.97     23.33 o 
   4   2   3      107.81      105.39      5.18 o 
   5   2   3       54.37       54.89      5.26 o 
   6   2   3        6.07        0.00      6.49 o 
   7   2   3        2.93        9.64     12.53 o 
  -7   3   3       12.78       21.09      8.58 o 
  -6   3   3        7.15       11.84      6.82 o 
  -5   3   3        8.70        0.00      3.26 o 
  -4   3   3       26.34       29.02      3.33 o 
  -3   3   3       91.56       74.23      3.75 o 
  -2   3   3       54.44       44.31      2.66 o 
  -1   3   3     3049.81     2864.25     53.42 o 
   0   3   3    11012.99    11007.26    222.05 o 
   1   3   3     9022.60     9638.51    177.84 o 
   2   3   3     1629.58     1633.94     31.16 o 
   3   3   3      147.34      214.28      6.94 o 
   4   3   3        9.87        5.81      2.66 o 
   5   3   3      261.94      258.77     12.56 o 
   6   3   3        8.16       21.92     11.54 o 
   7   3   3       13.22       10.13      9.21 o 
  -7   4   3        1.61       12.00      7.88 o 
  -6   4   3       14.30       12.46      5.03 o 
  -5   4   3       72.48       69.69      5.43 o 
  -4   4   3      432.10      387.91     10.49 o 
  -3   4   3      151.26      145.49      5.14 o 
  -2   4   3       77.33       82.41      2.94 o 
  -1   4   3       47.19       57.55      2.93 o 
   0   4   3      147.86      120.37      3.08 o 
   1   4   3     1529.15     1532.20     29.05 o 
   2   4   3      630.85      659.22     13.45 o 
   3   4   3       79.81       86.88      4.02 o 
   4   4   3       64.42       67.58      4.01 o 
   5   4   3        8.75       11.74      4.83 o 
   6   4   3        0.48        0.00      6.95 o 
  -6   5   3       18.66       18.73      5.22 o 
  -5   5   3       11.97       14.08      4.69 o 
  -4   5   3      164.12      157.67      7.18 o 
  -3   5   3       12.44       10.70      2.03 o 
  -2   5   3      445.49      422.23     11.50 o 
  -1   5   3      518.39      510.87     11.57 o 
   0   5   3     1927.29     1923.00     36.21 o 
   1   5   3      426.64      429.76      8.89 o 
   2   5   3     2544.44     2447.06     46.34 o 
   3   5   3        9.26       10.01      2.54 o 
   4   5   3      196.01      188.41      6.59 o 
   5   5   3       93.86       92.06     10.40 o 
   6   5   3       53.71       48.28     19.71 o 
  -6   6   3        2.51       12.80      5.63 o 
  -5   6   3        3.12        0.00      3.85 o 
  -4   6   3       26.41       33.89      5.92 o 
  -3   6   3       57.16       52.84      7.24 o 
  -2   6   3      178.04      177.32      5.63 o 
  -1   6   3     1299.57     1222.91     26.06 o 
   0   6   3      107.20      124.41      4.07 o 
   1   6   3        3.59        0.46      1.33 o 
   2   6   3      359.82      365.44      8.21 o 
   3   6   3        0.39        0.00      2.31 o 
   4   6   3      380.37      319.89     24.41 o 
   5   6   3      108.39       94.79      7.50 o 
   6   6   3        3.08        1.00      8.44 o 
  -6   7   3        1.03        5.06      5.52 o 
  -5   7   3       47.26       43.33      5.18 o 
  -4   7   3       82.90       74.20      6.57 o 
  -3   7   3      135.84      147.90      5.90 o 
  -2   7   3      244.83      213.72      7.67 o 
  -1   7   3     1171.49     1181.97     25.43 o 
   0   7   3       56.66       82.02      3.07 o 
   1   7   3      224.67      239.47      5.91 o 
   2   7   3      366.01      357.93      8.16 o 
   3   7   3      630.21      612.77     14.89 o 
   4   7   3       20.20       33.17      4.65 o 
   5   7   3       34.34       43.79      6.29 o 
   6   7   3       18.20        1.78      6.50 o 
  -6   8   3        1.11        8.31      5.53 o 
  -5   8   3        7.35        5.60      4.55 o 
  -4   8   3        6.85        6.05      3.42 o 
  -3   8   3       16.13       16.52      2.93 o 
  -2   8   3        0.38        0.00      3.01 o 
  -1   8   3       23.09       33.23      3.32 o 
   0   8   3        5.38        0.00      1.50 o 
   1   8   3      593.82      552.07     11.61 o 
   2   8   3       87.19       78.89      5.28 o 
   3   8   3        0.12        0.00      2.49 o 
   4   8   3        3.28        1.79      3.83 o 
   5   8   3        1.20       14.69      5.59 o 
   6   8   3        0.00        0.00      6.16 o 
  -5   9   3       21.02        9.74      5.25 o 
  -4   9   3        8.32        1.69      3.60 o 
  -3   9   3        9.86       13.08      3.07 o 
  -2   9   3      107.93      106.90      5.85 o 
  -1   9   3        0.81        0.00      1.85 o 
   0   9   3      235.76      232.07      6.87 o 
   1   9   3      550.65      530.25     13.91 o 
   2   9   3      157.56      158.63      6.93 o 
   3   9   3      167.49      156.79      9.04 o 
   4   9   3       10.85        8.87      5.01 o 
   5   9   3       11.91        0.00      7.88 o 
  -5  10   3        6.20        6.43      4.96 o 
  -4  10   3       21.84       26.88      4.54 o 
  -3  10   3      121.29      134.90      8.26 o 
  -2  10   3       10.89       10.26      2.85 o 
  -1  10   3       84.05       97.71      4.72 o 
   0  10   3      148.69      135.55      5.85 o 
   1  10   3        7.20        2.03      2.24 o 
   2  10   3       22.72       28.09      3.37 o 
   3  10   3        8.82        6.12      3.85 o 
   4  10   3        2.06        0.00      4.48 o 
   5  10   3        0.05        0.00      5.28 o 
  -5  11   3       18.95       34.91      7.07 o 
  -4  11   3        3.32        4.53      4.65 o 
  -3  11   3      105.38      105.73      5.99 o 
  -2  11   3      128.81      122.76      5.71 o 
  -1  11   3      244.02      231.40      7.76 o 
   0  11   3      169.60      166.58      7.05 o 
   1  11   3        0.73        0.00      2.44 o 
   2  11   3        1.50        0.00      2.71 o 
   3  11   3       17.35       24.88      3.96 o 
   4  11   3       39.22       37.49      5.69 o 
   5  11   3        8.44       27.50      5.85 o 
  -4  12   3        0.02        3.94      4.49 o 
  -3  12   3        2.41        0.12      3.80 o 
  -2  12   3        0.07        2.33      3.12 o 
  -1  12   3       10.56       19.70      3.69 o 
   0  12   3      379.21      369.42     11.95 o 
   1  12   3       19.98       18.70      3.59 o 
   2  12   3        5.67        2.86      3.44 o 
   3  12   3       27.13       29.51      5.26 o 
   4  12   3       19.65       17.69      6.50 o 
  -4  13   3       12.59        2.51      6.03 o 
  -3  13   3        0.17        0.00      4.11 o 
  -2  13   3        5.61        8.21      3.95 o 
  -1  13   3        4.56        4.05      3.57 o 
   0  13   3      186.63      218.15      9.07 o 
   1  13   3       48.43       54.57      5.22 o 
   2  13   3       28.01       45.43      5.03 o 
   3  13   3       45.61       75.76     10.67 o 
  -3  14   3        5.91       12.00      5.19 o 
  -2  14   3       20.58       14.53      4.76 o 
  -1  14   3       12.17       21.12      4.60 o 
   0  14   3       10.97       11.80      5.62 o 
   1  14   3        2.80        0.00      4.41 o 
   2  14   3        0.15        3.08      4.69 o 
   3  14   3       11.14       15.64      5.68 o 
  -1  15   3        0.49        1.05      4.78 o 
   0  15   3        2.91        5.85      5.36 o 
   1  15   3        5.99       10.58      5.45 o 
  -7   0   4        0.01        0.00      8.75 o 
  -6   0   4       33.71       51.18     10.84 o 
  -5   0   4      309.99      360.77     17.29 o 
  -4   0   4      686.22      654.42     24.77 o 
  -3   0   4      181.20      189.68      9.66 o 
  -2   0   4     1044.03     1248.28     41.83 o 
  -1   0   4     1664.53     1711.25     45.39 o 
   0   0   4     4857.91     5126.53    163.02 o 
   1   0   4        5.76       15.91      1.26 o 
   2   0   4     4856.05     5153.55    164.30 o 
   3   0   4       50.87       52.81      4.60 o 
   4   0   4      354.56      378.46     15.49 o 
   5   0   4        2.88       12.38      7.30 o 
   6   0   4        0.79        6.43      8.98 o 
   7   0   4        0.08        9.31     12.69 o 
  -7   1   4       18.19        8.87      7.40 o 
  -6   1   4        1.57        0.28      4.92 o 
  -5   1   4        7.30       15.72      4.22 o 
  -4   1   4       56.77       41.16      4.77 o 
  -3   1   4       92.57       79.09      5.94 o 
  -2   1   4      947.84      980.72     20.79 o 
  -1   1   4    17431.27    18199.41    366.57 o 
   0   1   4     4527.60     4149.75     83.39 o 
   1   1   4      166.63      153.64      4.88 o 
   2   1   4        7.02        9.39      1.47 o 
   3   1   4     1988.60     2065.13     55.18 o 
   4   1   4      577.70      557.79     14.84 o 
   5   1   4      114.32      113.42      8.85 o 
   6   1   4       10.41       29.86      7.61 o 
   7   1   4        4.05        4.14      7.51 o 
  -7   2   4        0.02        0.00      7.67 o 
  -6   2   4      137.07      153.74      9.99 o 
  -5   2   4      763.38      750.48     18.20 o 
  -4   2   4      110.16      104.06      6.13 o 
  -3   2   4      283.79      272.54      7.65 o 
  -2   2   4     4152.85     4172.14     85.12 o 
  -1   2   4     7296.44     7859.44    145.13 o 
   0   2   4      924.76      933.36     31.29 o 
   1   2   4    14103.82    15211.49    306.13 o 
   2   2   4        8.25        9.48      1.51 o 
   3   2   4     2935.67     3069.59     70.32 o 
   4   2   4      133.78      132.30      6.90 o 
   5   2   4        0.06        1.54      3.40 o 
   6   2   4        3.53        2.31      6.43 o 
   7   2   4        6.01        0.00     11.70 o 
  -7   3   4        4.40       23.96      8.21 o 
  -6   3   4        7.46        7.15      4.50 o 
  -5   3   4      687.98      639.96     15.99 o 
  -4   3   4      235.21      250.88      7.98 o 
  -3   3   4        1.33        3.89      3.60 o 
  -2   3   4       12.29       11.47      1.60 o 
  -1   3   4     4784.95     4848.93     89.92 o 
   0   3   4     3640.48     3360.33     76.02 o 
   1   3   4    13708.60    14090.39    259.69 o 
   2   3   4     1100.53     1175.62     24.89 o 
   3   3   4       40.85       27.45      5.23 o 
   4   3   4        1.71        0.00      2.35 o 
   5   3   4       36.25       43.52      4.86 o 
   6   3   4        3.43        0.00      6.41 o 
   7   3   4       11.78       22.70      9.21 o 
  -7   4   4        7.91       32.51      9.10 o 
  -6   4   4       15.32       22.66      5.08 o 
  -5   4   4      156.05      163.99      7.86 o 
  -4   4   4       60.13       70.47      6.68 o 
  -3   4   4        6.99       10.13      2.38 o 
  -2   4   4      454.42      453.39      9.56 o 
  -1   4   4      158.62      136.98      3.82 o 
   0   4   4      590.47      578.98     12.48 o 
   1   4   4        9.76       14.50      1.26 o 
   2   4   4      363.39      357.47      7.85 o 
   3   4   4       66.63       63.36      4.00 o 
   4   4   4      297.80      265.29     10.18 o 
   5   4   4        0.03        0.06      3.76 o 
   6   4   4        8.85        3.02      7.81 o 
  -6   5   4       15.15       18.76      5.19 o 
  -5   5   4       54.34       53.33      6.21 o 
  -4   5   4      453.20      443.63     14.68 o 
  -3   5   4      159.50      156.66      5.73 o 
  -2   5   4       90.99      101.71      3.99 o 
  -1   5   4     3596.96     3606.63     82.79 o 
   0   5   4      280.56      250.19      5.55 o 
   1   5   4        0.08        3.87      1.25 o 
   2   5   4      559.66      519.89     10.88 o 
   3   5   4      355.63      351.85      8.50 o 
   4   5   4      117.21      133.13      6.32 o 
   5   5   4      102.18      108.78     13.11 o 
   6   5   4       35.27        4.58      8.65 o 
  -6   6   4       32.65       48.35      6.56 o 
  -5   6   4       37.07       47.92      5.86 o 
  -4   6   4       61.46       52.34      4.72 o 
  -3   6   4      206.24      185.45     10.05 o 
  -2   6   4      589.75      518.63     13.76 o 
  -1   6   4      623.76      553.98     12.56 o 
   0   6   4        1.58        0.00      1.18 o 
   1   6   4      848.60      829.39     16.37 o 
   2   6   4     4152.31     4092.65     76.74 o 
   3   6   4        0.86       17.25      2.32 o 
   4   6   4       17.56       15.72      3.96 o 
   5   6   4       57.74       54.51      7.19 o 
   6   6   4        0.05       12.61      8.42 o 
  -6   7   4        2.81        0.00      7.06 o 
  -5   7   4        0.78        8.62      4.15 o 
  -4   7   4        3.92        4.93      3.02 o 
  -3   7   4       31.09       36.34      4.06 o 
  -2   7   4       17.53        7.69      2.02 o 
  -1   7   4      164.71      178.52      5.78 o 
   0   7   4      760.48      732.64     14.69 o 
   1   7   4       76.91       70.82      4.46 o 
   2   7   4      375.72      351.37      8.14 o 
   3   7   4       32.33       35.72      3.37 o 
   4   7   4        4.32        2.72      3.68 o 
   5   7   4       27.80       24.27      7.74 o 
   6   7   4        3.76        0.00     15.30 o 
  -6   8   4        8.43        3.91      5.97 o 
  -5   8   4       18.33       16.98      6.49 o 
  -4   8   4       22.37       20.11      4.02 o 
  -3   8   4        4.13        3.13      2.56 o 
  -2   8   4      261.26      234.25      7.23 o 
  -1   8   4       16.28       12.09      2.06 o 
   0   8   4       48.10       41.09      2.50 o 
   1   8   4       16.88       20.00      2.76 o 
   2   8   4       17.71        9.10      2.20 o 
   3   8   4       89.94       65.25      4.32 o 
   4   8   4       71.16       94.16      6.51 o 
   5   8   4       52.12       59.81     12.86 o 
   6   8   4        0.00        0.00     15.49 o 
  -5   9   4        0.45        0.00      4.71 o 
  -4   9   4       11.40       17.75      3.93 o 
  -3   9   4       30.11       23.24      3.38 o 
  -2   9   4        6.86        5.65      3.05 o 
  -1   9   4        6.62       12.56      2.30 o 
   0   9   4        2.65        5.38      1.95 o 
   1   9   4       14.87       18.99      2.66 o 
   2   9   4       19.10       14.40      2.84 o 
   3   9   4       91.24       92.80      6.61 o 
   4   9   4        5.53        8.39      4.23 o 
   5   9   4        0.25        0.00      5.90 o 
  -5  10   4        0.04        3.86      5.03 o 
  -4  10   4        4.46        8.37      3.95 o 
  -3  10   4       27.24       22.27      3.88 o 
  -2  10   4      131.02      145.39      6.02 o 
  -1  10   4       36.43       47.44      3.59 o 
   0  10   4       19.25       24.36      2.99 o 
   1  10   4       13.69       13.45      2.67 o 
   2  10   4        2.58        6.71      3.86 o 
   3  10   4        2.01        2.30      3.73 o 
   4  10   4       16.99       24.48      5.34 o 
   5  10   4       14.73       33.05     10.14 o 
  -5  11   4       18.73       21.65      8.44 o 
  -4  11   4        6.61        4.10      4.45 o 
  -3  11   4       31.91       34.83      4.36 o 
  -2  11   4        2.81        0.00      2.77 o 
  -1  11   4      185.66      197.12      8.83 o 
   0  11   4       28.17       31.87      3.64 o 
   1  11   4       42.40       32.76      3.79 o 
   2  11   4       23.87       14.85      3.38 o 
   3  11   4       20.05       25.45      4.67 o 
   4  11   4       25.00       32.07      5.96 o 
   5  11   4        0.29        0.16      5.59 o 
  -4  12   4        3.13        4.11      4.60 o 
  -3  12   4        3.29        9.33      3.88 o 
  -2  12   4       41.08       49.22      4.44 o 
  -1  12   4       29.81       41.95      5.90 o 
   0  12   4      109.27      121.67      6.48 o 
   1  12   4      127.96      136.20      6.85 o 
   2  12   4       33.07       32.42      4.21 o 
   3  12   4        0.22        0.00      4.87 o 
   4  12   4       14.37       34.24      6.33 o 
  -3  13   4       11.59        8.37      4.53 o 
  -2  13   4       11.58        6.53      4.47 o 
  -1  13   4        1.42        0.00      3.42 o 
   0  13   4       38.20       29.84      6.57 o 
   1  13   4        1.18        2.30      3.66 o 
   2  13   4        5.00        6.72      4.03 o 
   3  13   4        3.72        4.49      5.32 o 
  -3  14   4        7.49        9.31      5.63 o 
  -2  14   4       13.27        8.40      4.79 o 
  -1  14   4       10.40       11.77      4.43 o 
   0  14   4        0.71        0.00      4.08 o 
   1  14   4       40.73       51.10      5.79 o 
   2  14   4        0.08        0.00      4.23 o 
   3  14   4        0.06       12.10      5.85 o 
  -1  15   4        3.38        0.92      4.77 o 
   0  15   4        0.17        0.00      4.55 o 
   1  15   4        8.69        7.30      5.61 o 
  -7   1   5        8.17        0.00      7.19 o 
  -6   1   5      145.59      153.65      8.77 o 
  -5   1   5       42.63       59.37      9.08 o 
  -4   1   5       10.20        9.44      3.01 o 
  -3   1   5     2168.83     2351.57     63.77 o 
  -2   1   5      113.41      132.01      6.50 o 
  -1   1   5     1357.51     1228.19     28.69 o 
   0   1   5     5948.46     6106.13    123.16 o 
   1   1   5     1006.04     1043.89     27.81 o 
   2   1   5     1699.54     1660.52     38.23 o 
   3   1   5       76.48       77.86      3.93 o 
   4   1   5      345.90      337.15      9.97 o 
   5   1   5        4.48       15.68      5.38 o 
   6   1   5        3.42        4.60      6.90 o 
   7   1   5        0.87        0.00      7.62 o 
  -7   2   5       13.15        2.66     10.31 o 
  -6   2   5        9.67       25.88      6.09 o 
  -5   2   5      134.61      118.59      6.12 o 
  -4   2   5      131.41      121.92      5.37 o 
  -3   2   5      716.56      729.51     16.55 o 
  -2   2   5     1790.40     1777.58     41.30 o 
  -1   2   5     1456.79     1408.46     26.64 o 
   0   2   5       29.06       34.20      1.61 o 
   1   2   5     2321.05     2548.58     51.93 o 
   2   2   5     1639.91     1717.66     39.53 o 
   3   2   5        9.31       11.98      2.12 o 
   4   2   5      108.79      117.67     10.14 o 
   5   2   5       13.85       21.98      5.56 o 
   6   2   5        3.82       28.63      7.07 o 
   7   2   5        3.66        4.95     11.17 o 
  -7   3   5       10.94       13.41      9.15 o 
  -6   3   5        5.08        5.72      5.34 o 
  -5   3   5      322.47      307.94     11.06 o 
  -4   3   5      157.70      141.84      5.83 o 
  -3   3   5      675.11      715.74     16.33 o 
  -2   3   5      524.97      547.40     11.34 o 
  -1   3   5     2569.45     2473.06     46.29 o 
   0   3   5      210.81      215.98      7.96 o 
   1   3   5     2114.88     2067.62     38.85 o 
   2   3   5      219.88      256.75      7.08 o 
   3   3   5       53.62       49.01      3.16 o 
   4   3   5        2.25        9.43      3.24 o 
   5   3   5        0.32        5.19      5.23 o 
   6   3   5       40.17       33.63      7.73 o 
  -6   4   5       31.28       41.38     11.45 o 
  -5   4   5       61.52       84.28     10.83 o 
  -4   4   5       79.25       66.81      6.71 o 
  -3   4   5      800.79      838.26     18.78 o 
  -2   4   5      173.23      158.35      4.38 o 
  -1   4   5      659.51      604.81     12.06 o 
   0   4   5     1423.52     1278.28     26.32 o 
   1   4   5      210.20      174.12      4.27 o 
   2   4   5        0.24        0.00      1.28 o 
   3   4   5        2.28        0.00      2.01 o 
   4   4   5       22.81       26.52      3.61 o 
   5   4   5       71.01       67.67      5.25 o 
   6   4   5        2.39        0.00      7.75 o 
  -6   5   5        0.03        0.00      5.72 o 
  -5   5   5        6.25        6.28      3.86 o 
  -4   5   5      150.00      146.02      8.09 o 
  -3   5   5       10.80       11.31      3.36 o 
  -2   5   5      104.23      106.42      8.07 o 
  -1   5   5       92.24       96.31      4.74 o 
   0   5   5      120.12      124.24      5.00 o 
   1   5   5     1634.83     1619.74     33.86 o 
   2   5   5       28.58       47.79      4.03 o 
   3   5   5       38.00       40.65      2.74 o 
   4   5   5       17.93       23.74      3.71 o 
   5   5   5        3.06        0.00      3.86 o 
   6   5   5        1.57        0.00      7.94 o 
  -6   6   5       25.10       47.91      7.61 o 
  -5   6   5       21.74       15.89      4.47 o 
  -4   6   5       27.76       34.37      4.69 o 
  -3   6   5      216.04      208.55      6.97 o 
  -2   6   5     1342.22     1287.43     27.75 o 
  -1   6   5      430.81      409.41     11.96 o 
   0   6   5        8.22       13.26      1.57 o 
   1   6   5       27.45       45.01      2.22 o 
   2   6   5      746.12      674.55     13.94 o 
   3   6   5        1.18        4.10      2.07 o 
   4   6   5       52.47       36.54      6.00 o 
   5   6   5        8.55        0.00      7.82 o 
   6   6   5       19.78       17.07      8.89 o 
  -6   7   5        1.60        6.63      7.18 o 
  -5   7   5        0.62        0.00      3.98 o 
  -4   7   5        3.77       12.99      3.33 o 
  -3   7   5      111.32      119.30      5.28 o 
  -2   7   5      112.91      113.47      5.34 o 
  -1   7   5      101.42       93.64      5.41 o 
   0   7   5      113.76      119.52      3.75 o 
   1   7   5      417.21      393.42      8.70 o 
   2   7   5       30.17       32.47      2.82 o 
   3   7   5      108.39       82.16      4.84 o 
   4   7   5        1.32        0.64      4.14 o 
   5   7   5       57.04       51.38     14.39 o 
   6   7   5        3.68        0.00      8.82 o 
  -6   8   5        4.00        0.00      7.12 o 
  -5   8   5       97.71       97.97      7.04 o 
  -4   8   5       39.01       33.20      4.06 o 
  -3   8   5       45.67       33.03      5.81 o 
  -2   8   5      104.93      126.72      5.14 o 
  -1   8   5      134.29      129.35      4.84 o 
   0   8   5        1.32        0.90      1.58 o 
   1   8   5       15.74       19.66      2.43 o 
   2   8   5       11.93       20.63      2.78 o 
   3   8   5      381.62      390.22     23.03 o 
   4   8   5       30.06       30.46      4.84 o 
   5   8   5       18.76        9.06      5.87 o 
   6   8   5        7.67       25.98     17.40 o 
  -5   9   5       26.80       17.24      5.12 o 
  -4   9   5        4.34        6.86      3.76 o 
  -3   9   5       31.37       40.30      3.83 o 
  -2   9   5      120.53      106.27      8.07 o 
  -1   9   5      128.90      111.86      4.77 o 
   0   9   5      163.70      158.72      8.84 o 
   1   9   5       79.17       90.28      3.82 o 
   2   9   5        1.57        0.00      2.50 o 
   3   9   5      178.26      213.48     15.18 o 
   4   9   5        9.36        3.89      4.21 o 
   5   9   5        1.94        0.00      5.29 o 
  -5  10   5       19.39       19.76      5.69 o 
  -4  10   5       61.78       52.14      8.91 o 
  -3  10   5      140.03      142.35      7.11 o 
  -2  10   5       18.36       22.07      3.16 o 
  -1  10   5       36.29       39.82      4.48 o 
   0  10   5      648.80      610.89     14.56 o 
   1  10   5      598.82      577.16     15.55 o 
   2  10   5      145.62      136.64     10.19 o 
   3  10   5       88.15       83.46      6.10 o 
   4  10   5      123.70      146.73      8.48 o 
   5  10   5       19.95       18.09      9.22 o 
  -5  11   5        5.34        0.00      5.36 o 
  -4  11   5        2.21        1.55      4.09 o 
  -3  11   5       12.26       12.18      3.95 o 
  -2  11   5        0.08        2.43      3.70 o 
  -1  11   5       24.65       33.53      4.46 o 
   0  11   5       17.88       20.25      3.43 o 
   1  11   5      224.21      201.77      7.89 o 
   2  11   5        0.13        4.10      3.61 o 
   3  11   5        3.41       15.25      4.65 o 
   4  11   5       11.59        5.92      5.22 o 
  -4  12   5        7.02       10.34      6.42 o 
  -3  12   5        6.18        6.33      3.90 o 
  -2  12   5       15.06       20.77      4.13 o 
  -1  12   5      135.40      145.42      7.04 o 
   0  12   5       62.72       82.32      5.53 o 
   1  12   5        1.22        0.00      2.85 o 
   2  12   5       26.71       24.14      5.13 o 
   3  12   5        1.45        0.00      4.63 o 
   4  12   5       12.19        8.73      5.46 o 
  -3  13   5        0.85        0.00      4.36 o 
  -2  13   5       18.98       24.45      8.09 o 
  -1  13   5        8.78        6.86      3.76 o 
   0  13   5       50.62       52.20      5.24 o 
   1  13   5       18.31       17.41      4.23 o 
   2  13   5        3.25        7.26      4.45 o 
   3  13   5        1.30        0.58      5.51 o 
  -3  14   5        6.18        3.43      5.38 o 
  -2  14   5       41.80       45.08      5.82 o 
  -1  14   5       20.58       16.83      4.75 o 
   0  14   5       78.83       80.01      8.21 o 
   1  14   5        0.01        0.00      4.09 o 
   2  14   5        7.80        7.89      5.98 o 
  -1  15   5       10.99        4.93      5.07 o 
   0  15   5        8.04       12.65      5.10 o 
   1  15   5        5.11        0.00      5.28 o 
  -7   0   6        0.06       10.28     10.06 o 
  -6   0   6      313.23      261.59     22.60 o 
  -5   0   6       47.68       50.03      7.35 o 
  -4   0   6      342.88      359.18     18.16 o 
  -3   0   6      421.94      420.13     16.71 o 
  -2   0   6     2995.64     2891.08     76.61 o 
  -1   0   6      309.86      331.44     12.19 o 
   0   0   6     3629.97     3790.05    121.06 o 
   1   0   6        0.19        4.15      2.69 o 
   2   0   6      233.58      208.33      8.27 o 
   3   0   6       76.12       57.12      4.21 o 
   4   0   6       59.50       60.61     10.09 o 
   5   0   6        4.08        4.24      7.40 o 
   6   0   6       27.69       43.83     11.38 o 
   7   0   6        0.00        0.00     10.21 o 
  -7   1   6        0.62        0.00      9.12 o 
  -6   1   6        1.84        0.00      4.68 o 
  -5   1   6      108.81       93.91      6.30 o 
  -4   1   6      150.08      141.19      6.39 o 
  -3   1   6        4.88       12.95      2.46 o 
  -2   1   6       11.80        4.18      1.46 o 
  -1   1   6     1275.70     1214.07     28.46 o 
   0   1   6     4276.07     4480.78     90.67 o 
   1   1   6     1158.51     1171.39     31.14 o 
   2   1   6      311.21      297.67      9.25 o 
   3   1   6      453.99      466.85     12.10 o 
   4   1   6      124.99      127.18      6.38 o 
   5   1   6        5.37       13.06      5.32 o 
   6   1   6        6.44       10.00      7.09 o 
   7   1   6        0.08        0.00      6.73 o 
  -7   2   6       18.77       27.42      7.91 o 
  -6   2   6       19.94       24.40      6.53 o 
  -5   2   6       94.82       99.32      5.64 o 
  -4   2   6       84.94      117.27      5.32 o 
  -3   2   6     2798.88     2960.25     68.27 o 
  -2   2   6     2321.70     2429.00     50.23 o 
  -1   2   6      107.12      127.34      3.40 o 
   0   2   6     6164.36     6502.88    132.14 o 
   1   2   6     3256.61     3226.71     65.66 o 
   2   2   6       13.44        8.62      1.91 o 
   3   2   6      629.43      616.37     18.04 o 
   4   2   6      804.50      736.13     21.83 o 
   5   2   6      142.30      162.54     18.95 o 
   6   2   6       23.28       42.81      7.97 o 
  -7   3   6        5.29        6.89      6.77 o 
  -6   3   6        0.90        2.74      5.40 o 
  -5   3   6        7.22        2.91      3.72 o 
  -4   3   6      176.16      164.04      6.32 o 
  -3   3   6      431.10      410.67     10.39 o 
  -2   3   6      143.95      144.51      6.45 o 
  -1   3   6      893.85      820.64     15.92 o 
   0   3   6     3111.75     2950.69     54.91 o 
   1   3   6       61.34       62.33      2.18 o 
   2   3   6       36.41       32.23      3.18 o 
   3   3   6      109.70      117.46      4.65 o 
   4   3   6        3.68        1.92      3.15 o 
   5   3   6       27.17       27.65      5.98 o 
   6   3   6       53.07       38.72      7.95 o 
  -6   4   6        0.08        0.00      5.17 o 
  -5   4   6       14.06       22.56      4.48 o 
  -4   4   6        5.25        2.52      3.03 o 
  -3   4   6       23.09       28.36      2.72 o 
  -2   4   6       98.65       89.04      3.71 o 
  -1   4   6     1323.17     1339.97     25.65 o 
   0   4   6       29.72       29.91      1.83 o 
   1   4   6        1.34        5.06      2.40 o 
   2   4   6        0.10        5.02      1.36 o 
   3   4   6      257.64      234.21      9.20 o 
   4   4   6      196.57      169.03      7.82 o 
   5   4   6      116.43       76.15      8.59 o 
   6   4   6        3.26        2.40      8.37 o 
  -6   5   6       24.65       18.61      8.59 o 
  -5   5   6      130.65      129.62      9.44 o 
  -4   5   6      478.20      472.24     14.22 o 
  -3   5   6       14.91       21.30      2.74 o 
  -2   5   6       48.92       43.85      2.36 o 
  -1   5   6      522.55      566.91     11.44 o 
   0   5   6       25.83       27.96      1.93 o 
   1   5   6      327.72      345.74      8.20 o 
   2   5   6     1152.03     1138.62     22.31 o 
   3   5   6        0.80        0.00      2.31 o 
   4   5   6       43.71       37.12      3.99 o 
   5   5   6       26.02       25.49      5.00 o 
   6   5   6       34.86       35.62      9.24 o 
  -6   6   6        0.19        0.00      5.98 o 
  -5   6   6        8.47       11.33      4.24 o 
  -4   6   6     1201.24     1195.05     36.05 o 
  -3   6   6       18.49        9.38      2.93 o 
  -2   6   6      353.70      322.35      8.61 o 
  -1   6   6     2056.98     2059.30     42.79 o 
   0   6   6      366.78      342.10      9.42 o 
   1   6   6      458.27      437.54     10.40 o 
   2   6   6      949.83      888.09     17.91 o 
   3   6   6      203.35      215.55      7.79 o 
   4   6   6      279.29      262.70     14.42 o 
   5   6   6      184.67      162.58      9.41 o 
   6   6   6        7.26        0.00      7.97 o 
  -6   7   6        8.64       20.44      6.90 o 
  -5   7   6        0.53        7.17      4.41 o 
  -4   7   6       55.67       39.87      6.06 o 
  -3   7   6      456.04      443.51     13.49 o 
  -2   7   6      217.55      186.73      6.10 o 
  -1   7   6      494.74      440.28     10.56 o 
   0   7   6      293.35      299.84      6.91 o 
   1   7   6     1190.96     1171.59     22.97 o 
   2   7   6      121.41      131.25      6.36 o 
   3   7   6       31.51       23.53      5.59 o 
   4   7   6        0.11        4.51      3.85 o 
   5   7   6       23.21       15.76      5.17 o 
   6   7   6        0.05        0.00      8.99 o 
  -6   8   6        0.46        0.00      6.31 o 
  -5   8   6       17.77       16.89      7.35 o 
  -4   8   6        0.07        0.00      3.30 o 
  -3   8   6      130.56      133.37      8.09 o 
  -2   8   6       22.23       16.46      4.94 o 
  -1   8   6      192.93      165.87      7.06 o 
   0   8   6      398.32      396.10      8.82 o 
   1   8   6        9.43       10.45      1.92 o 
   2   8   6      173.62      186.42      6.32 o 
   3   8   6        2.34        5.11      3.37 o 
   4   8   6      131.52      141.63      8.69 o 
   5   8   6        3.91       14.14      5.55 o 
   6   8   6        1.19        0.00     12.02 o 
  -5   9   6       48.02       42.13      5.96 o 
  -4   9   6       10.11        0.00      4.06 o 
  -3   9   6       21.80       13.10      3.29 o 
  -2   9   6      288.46      256.77     10.96 o 
  -1   9   6      161.00      165.99      5.88 o 
   0   9   6       44.02       47.34      3.54 o 
   1   9   6      120.92      111.13      4.72 o 
   2   9   6        4.66        5.17      2.47 o 
   3   9   6        1.85        0.10      5.41 o 
   4   9   6       25.33       36.32      6.80 o 
   5   9   6       63.25       79.06      7.96 o 
  -5  10   6        2.27        7.11      5.17 o 
  -4  10   6       42.44       60.06      5.90 o 
  -3  10   6       13.93        6.48      3.27 o 
  -2  10   6        9.06        9.92      2.90 o 
  -1  10   6       49.16       69.37      4.99 o 
   0  10   6       41.53       42.38      3.37 o 
   1  10   6      141.31      146.69      7.94 o 
   2  10   6      319.68      295.53      9.00 o 
   3  10   6      196.48      202.76      9.02 o 
   4  10   6        3.12        1.70      4.60 o 
   5  10   6       14.99       21.41      6.32 o 
  -5  11   6        7.35        0.00      4.90 o 
  -4  11   6       17.46       10.54      5.27 o 
  -3  11   6        9.75        6.76      3.76 o 
  -2  11   6      209.42      200.01      9.85 o 
  -1  11   6       13.58       11.01      2.95 o 
   0  11   6        9.36        6.31      3.02 o 
   1  11   6        2.14        8.85      3.12 o 
   2  11   6       10.99        4.08      3.77 o 
   3  11   6       13.77       16.38      4.56 o 
   4  11   6        0.17        0.00      6.03 o 
  -4  12   6        4.35        0.00      6.26 o 
  -3  12   6        0.21        2.20      4.13 o 
  -2  12   6        0.14        2.66      3.50 o 
  -1  12   6        0.05        0.00      3.12 o 
   0  12   6        0.73        5.61      3.37 o 
   1  12   6       13.98        2.31      4.58 o 
   2  12   6       54.66       49.67      9.12 o 
   3  12   6        7.85       11.60      5.85 o 
   4  12   6        0.00        2.10      5.48 o 
  -3  13   6        8.42       13.66      4.93 o 
  -2  13   6        2.56        0.00      4.09 o 
  -1  13   6       32.70       27.18      4.40 o 
   0  13   6       17.48       25.25      5.25 o 
   1  13   6       13.71        5.66      3.72 o 
   2  13   6       30.38       29.63      5.71 o 
   3  13   6       14.60       13.11      6.98 o 
  -2  14   6        4.67       17.58      5.45 o 
  -1  14   6        7.58        8.65      4.56 o 
   0  14   6       51.30       57.05      5.61 o 
   1  14   6        0.85        3.70      4.14 o 
   2  14   6        0.22        0.00      5.66 o 
  -1  15   6       49.11       52.65      6.47 o 
   0  15   6        3.99        2.30      4.59 o 
   1  15   6        0.57       12.74      6.03 o 
  -7   1   7        0.40        0.00      8.54 o 
  -6   1   7       19.41       25.06      5.54 o 
  -5   1   7        3.54        5.01      4.11 o 
  -4   1   7       87.52       97.08      5.52 o 
  -3   1   7        6.44        7.37      2.00 o 
  -2   1   7      271.43      241.24      7.35 o 
  -1   1   7        0.02        0.00      0.97 o 
   0   1   7     1401.52     1423.32     29.34 o 
   1   1   7     1010.75     1017.67     27.30 o 
   2   1   7        0.01        0.88      1.67 o 
   3   1   7      114.03      115.20      7.44 o 
   4   1   7        6.37       16.87      5.00 o 
   5   1   7        6.09        3.59      5.24 o 
   6   1   7        2.05        9.95      7.19 o 
  -7   2   7        2.52        0.00      6.52 o 
  -6   2   7        0.74        3.90      5.72 o 
  -5   2   7      258.19      247.51     13.47 o 
  -4   2   7       97.18      109.42      5.63 o 
  -3   2   7      127.07      129.54      6.16 o 
  -2   2   7     3685.93     3866.21     79.18 o 
  -1   2   7      115.41      147.22      3.61 o 
   0   2   7      155.52      165.22      3.92 o 
   1   2   7      582.59      586.07     12.64 o 
   2   2   7      518.06      455.41     13.38 o 
   3   2   7       69.44       80.80      5.15 o 
   4   2   7        5.42        2.80      3.28 o 
   5   2   7        0.29        4.03     12.09 o 
   6   2   7        0.58        7.84      7.05 o 
  -6   3   7        5.42        0.00      5.63 o 
  -5   3   7      166.84      163.69      9.74 o 
  -4   3   7       55.50       59.65      4.08 o 
  -3   3   7      127.86      156.55      5.50 o 
  -2   3   7        5.33       16.02      1.67 o 
  -1   3   7     1118.50     1097.71     21.09 o 
   0   3   7      765.56      792.99     18.42 o 
   1   3   7       46.18       49.18      2.26 o 
   2   3   7      187.38      184.09      6.62 o 
   3   3   7       49.37       48.29      3.85 o 
   4   3   7        1.62        0.00      3.12 o 
   5   3   7      153.52      175.12     11.09 o 
   6   3   7        0.56        5.57     12.79 o 
  -6   4   7        7.81       21.85      6.06 o 
  -5   4   7      177.14      162.99     15.22 o 
  -4   4   7        2.44        7.18      3.24 o 
  -3   4   7       89.77      106.61      4.55 o 
  -2   4   7       10.37       25.56      1.93 o 
  -1   4   7     2667.77     2573.28     48.33 o 
   0   4   7      351.11      345.85      8.21 o 
   1   4   7      528.59      535.23     10.86 o 
   2   4   7     1022.04     1046.72     20.58 o 
   3   4   7        8.64        1.12      2.26 o 
   4   4   7       80.89       71.27      7.44 o 
   5   4   7       19.07       15.09      5.81 o 
   6   4   7       22.69       17.61      8.96 o 
  -6   5   7        3.79        0.17      6.07 o 
  -5   5   7        2.81        0.00      4.79 o 
  -4   5   7      643.61      677.28     30.67 o 
  -3   5   7       74.02       84.23      4.23 o 
  -2   5   7      192.93      197.20      5.28 o 
  -1   5   7      621.63      667.33     13.36 o 
   0   5   7     1234.49     1230.71     28.89 o 
   1   5   7       81.77       88.88      3.86 o 
   2   5   7     2611.39     2627.96     49.81 o 
   3   5   7      880.69      889.02     22.41 o 
   4   5   7       68.36       69.40      5.32 o 
   5   5   7        4.20        0.00      6.82 o 
   6   5   7       45.23       26.43      9.13 o 
  -6   6   7        4.05        2.67      6.38 o 
  -5   6   7        5.25        0.00      4.08 o 
  -4   6   7      208.35      213.99      9.79 o 
  -3   6   7       21.40       19.87      2.92 o 
  -2   6   7       10.74       12.16      2.62 o 
  -1   6   7      353.54      377.73      8.17 o 
   0   6   7        8.23        3.58      1.81 o 
   1   6   7        2.45        5.53      1.51 o 
   2   6   7     1330.26     1287.47     25.25 o 
   3   6   7       29.15       20.67      3.68 o 
   4   6   7       55.25       51.44      8.72 o 
   5   6   7        2.20        0.00      9.16 o 
   6   6   7       10.32        2.48     22.40 o 
  -6   7   7        5.09       15.66      7.31 o 
  -5   7   7       71.34       94.15      6.84 o 
  -4   7   7        4.66        3.27      3.75 o 
  -3   7   7      244.06      253.89      8.23 o 
  -2   7   7      380.94      390.77     17.45 o 
  -1   7   7        0.45        1.72      1.72 o 
   0   7   7       21.71       19.99      1.92 o 
   1   7   7      915.31      892.11     17.85 o 
   2   7   7      312.98      296.32      7.31 o 
   3   7   7      221.63      212.44      7.52 o 
   4   7   7      220.49      190.92      9.78 o 
   5   7   7       26.75       10.30      9.02 o 
   6   7   7        0.49        0.00      9.20 o 
  -6   8   7        0.84        3.41      7.04 o 
  -5   8   7       22.80       44.85      5.68 o 
  -4   8   7       20.35       27.16      5.40 o 
  -3   8   7      272.16      268.17      8.56 o 
  -2   8   7        0.85        0.00      2.20 o 
  -1   8   7      159.21      174.86      6.25 o 
   0   8   7      379.65      371.84      8.66 o 
   1   8   7      387.50      380.82      8.69 o 
   2   8   7        4.71        4.70      2.46 o 
   3   8   7       38.05       36.62      4.56 o 
   4   8   7       25.30       37.34      6.13 o 
   5   8   7        0.01        0.00      5.19 o 
  -5   9   7        5.26        3.88      5.12 o 
  -4   9   7       70.49       94.03      8.43 o 
  -3   9   7       32.13       34.99      4.63 o 
  -2   9   7       97.17      108.70      5.84 o 
  -1   9   7      165.19      182.41      6.73 o 
   0   9   7       77.93       82.47      4.84 o 
   1   9   7      107.33      112.42      4.38 o 
   2   9   7       88.94       82.34      6.10 o 
   3   9   7      109.22      124.22     10.17 o 
   4   9   7        0.10        0.00      4.26 o 
   5   9   7       23.99       21.79      6.40 o 
  -5  10   7       23.30       10.68      5.25 o 
  -4  10   7        9.39        0.00      4.61 o 
  -3  10   7        7.45       10.75      3.43 o 
  -2  10   7      219.43      224.45      7.77 o 
  -1  10   7      239.02      222.12      8.03 o 
   0  10   7      134.47      161.85      6.00 o 
   1  10   7      246.45      240.03     13.80 o 
   2  10   7        0.05        2.23      2.70 o 
   3  10   7       21.11       17.97      6.26 o 
   4  10   7        1.11       21.98      5.50 o 
   5  10   7        0.82        7.75      6.16 o 
  -4  11   7       21.06       33.78      5.95 o 
  -3  11   7       21.45       23.10      4.99 o 
  -2  11   7        0.73        0.00      2.99 o 
  -1  11   7       85.52       82.67      4.84 o 
   0  11   7        6.23       10.18      3.09 o 
   1  11   7      364.53      393.35     17.74 o 
   2  11   7        6.64        0.60      4.09 o 
   3  11   7        0.25        2.00      4.40 o 
   4  11   7       62.41       50.44      9.83 o 
  -4  12   7       12.20       21.88      9.07 o 
  -3  12   7       13.67        6.01      4.42 o 
  -2  12   7        0.50        2.90      3.68 o 
  -1  12   7        9.14        6.93      3.57 o 
   0  12   7       23.88       33.98      5.18 o 
   1  12   7       86.55       63.11      8.87 o 
   2  12   7      103.73      137.81      8.63 o 
   3  12   7       24.47       25.35      6.29 o 
   4  12   7       27.65       43.21      7.08 o 
  -3  13   7       14.47       25.77      5.81 o 
  -2  13   7       16.22        7.28      5.09 o 
  -1  13   7        3.21        2.35      3.68 o 
   0  13   7       59.58       61.71      5.27 o 
   1  13   7       19.24       24.49      5.15 o 
   2  13   7        4.06        3.20      5.10 o 
   3  13   7        0.62        4.82      5.71 o 
  -2  14   7       22.97       10.39      7.79 o 
  -1  14   7       57.25       60.68      5.99 o 
   0  14   7        2.07       21.11      7.14 o 
   1  14   7       20.26       26.05      4.77 o 
   2  14   7       21.15       23.85      6.60 o 
   0  15   7        3.01        3.16      4.99 o 
  -7   0   8       25.32       54.65     14.13 o 
  -6   0   8       34.11       42.99      9.02 o 
  -5   0   8       14.68       21.60      6.52 o 
  -4   0   8        5.39       23.98      5.52 o 
  -3   0   8      296.13      319.65     11.02 o 
  -2   0   8     5063.46     5714.86    183.66 o 
  -1   0   8     5170.63     5399.04    172.74 o 
   0   0   8      730.17      693.67     23.37 o 
   1   0   8     1423.21     1460.48     47.58 o 
   2   0   8        1.74       11.05      4.22 o 
   3   0   8      433.84      462.42     16.56 o 
   4   0   8      240.33      242.91     17.86 o 
   5   0   8       18.61       48.95     10.28 o 
   6   0   8        7.45        4.17      9.71 o 
  -7   1   8        9.02        0.00      7.84 o 
  -6   1   8       23.65       29.47      6.05 o 
  -5   1   8       45.09       51.60      5.54 o 
  -4   1   8        0.16        4.43      2.68 o 
  -3   1   8       15.30       13.57      2.26 o 
  -2   1   8     2093.68     2215.29     51.86 o 
  -1   1   8     1478.36     1459.17     30.42 o 
   0   1   8     1472.97     1504.24     34.67 o 
   1   1   8     1843.91     1833.73     41.93 o 
   2   1   8     2065.29     2098.15     55.24 o 
   3   1   8      297.19      347.70     11.15 o 
   4   1   8      238.35      223.26     11.98 o 
   5   1   8       39.13       31.54      7.42 o 
   6   1   8       24.01       36.82     14.20 o 
  -7   2   8        0.00       16.82      7.76 o 
  -6   2   8       20.99        5.79      5.85 o 
  -5   2   8      152.66      173.32      9.85 o 
  -4   2   8      161.68      177.78     14.72 o 
  -3   2   8       24.89       37.22      2.88 o 
  -2   2   8     3841.17     4032.91     82.65 o 
  -1   2   8      435.15      359.73      7.56 o 
   0   2   8     2807.01     2786.92     52.04 o 
   1   2   8      598.82      628.76     15.00 o 
   2   2   8       44.80       44.18      3.04 o 
   3   2   8        2.58        3.56      2.30 o 
   4   2   8      179.16      201.66     26.43 o 
   5   2   8       50.98       37.11     11.80 o 
   6   2   8       39.83       31.60      8.02 o 
  -6   3   8       11.31       21.96      6.52 o 
  -5   3   8      270.20      273.64     13.58 o 
  -4   3   8       72.75       68.37      4.31 o 
  -3   3   8      973.94     1029.38     22.70 o 
  -2   3   8        1.24       14.05      1.80 o 
  -1   3   8     4188.67     4239.12     78.89 o 
   0   3   8     3854.51     4059.29     82.93 o 
   1   3   8      104.90      100.04      2.99 o 
   2   3   8     1408.64     1423.81     38.45 o 
   3   3   8      783.57      828.10     23.49 o 
   4   3   8       99.41       95.20      8.75 o 
   5   3   8       11.76        9.31      5.72 o 
   6   3   8       24.64       29.24      7.79 o 
  -6   4   8       45.86       20.47      6.70 o 
  -5   4   8        0.16        0.00      5.05 o 
  -4   4   8       86.93       80.93      5.28 o 
  -3   4   8       33.79       29.71      2.90 o 
  -2   4   8       10.95       12.26      1.67 o 
  -1   4   8       74.88       67.25      2.42 o 
   0   4   8     1085.90     1178.92     22.66 o 
   1   4   8     1025.27     1068.70     20.80 o 
   2   4   8       26.95       28.19      2.39 o 
   3   4   8       72.92       76.81      4.73 o 
   4   4   8       31.01       33.71      4.97 o 
   5   4   8       10.55       23.99      6.35 o 
   6   4   8        3.94        0.00     10.46 o 
  -6   5   8       13.06       21.05      6.75 o 
  -5   5   8       36.23       30.88      6.41 o 
  -4   5   8      242.20      243.27      9.45 o 
  -3   5   8      158.17      160.49      5.91 o 
  -2   5   8      803.01      738.33     15.11 o 
  -1   5   8      165.28      152.76      4.12 o 
   0   5   8      327.01      286.93      7.06 o 
   1   5   8     3127.63     3243.20     66.82 o 
   2   5   8      617.86      614.86     12.85 o 
   3   5   8       17.34       15.34      3.38 o 
   4   5   8        0.57        6.20      3.30 o 
   5   5   8       10.86       10.32      7.95 o 
   6   5   8        2.01        0.00      7.42 o 
  -6   6   8        2.64        3.83      6.68 o 
  -5   6   8        1.80        0.00      5.17 o 
  -4   6   8      183.29      188.18      8.27 o 
  -3   6   8      118.91      108.74      5.00 o 
  -2   6   8      293.58      272.43      7.67 o 
  -1   6   8       32.00       42.02      2.12 o 
   0   6   8       52.52       43.73      3.01 o 
   1   6   8       84.96       71.22      3.98 o 
   2   6   8      813.58      879.90     17.73 o 
   3   6   8        6.35        0.00      3.58 o 
   4   6   8        0.14        5.22      3.94 o 
   5   6   8        3.48        8.13      8.22 o 
   6   6   8        3.17        6.73     10.44 o 
  -6   7   8        5.27        2.96      6.69 o 
  -5   7   8        6.74        0.00      6.06 o 
  -4   7   8       36.23       72.41      6.64 o 
  -3   7   8       16.23        9.53      3.68 o 
  -2   7   8       46.74       54.30      3.48 o 
  -1   7   8      329.49      323.87      8.59 o 
   0   7   8      436.19      418.89     10.02 o 
   1   7   8       50.35       66.77      3.50 o 
   2   7   8        8.37        8.59      2.11 o 
   3   7   8      293.96      250.35      8.07 o 
   4   7   8        0.01        0.00      3.92 o 
   5   7   8        0.77        1.74      8.11 o 
   6   7   8       19.82       21.92     10.71 o 
  -5   8   8       24.83       31.24      7.14 o 
  -4   8   8       26.71       40.78      4.85 o 
  -3   8   8      284.14      268.46      8.67 o 
  -2   8   8      159.38      156.59      5.93 o 
  -1   8   8       15.59        9.51      2.15 o 
   0   8   8       62.85       75.05      3.19 o 
   1   8   8        0.82        0.69      1.80 o 
   2   8   8       20.48       18.16      2.74 o 
   3   8   8      534.41      570.05     31.78 o 
   4   8   8       29.32       37.57      5.77 o 
   5   8   8        0.80        0.00      8.43 o 
  -5   9   8       10.67        0.00      8.64 o 
  -4   9   8        5.67       11.82      4.36 o 
  -3   9   8      159.12      157.49      6.78 o 
  -2   9   8        1.96        0.00      2.60 o 
  -1   9   8      235.52      198.94      6.91 o 
   0   9   8       39.12       41.74      3.11 o 
   1   9   8       14.66       12.59      2.35 o 
   2   9   8       50.10       49.69      6.29 o 
   3   9   8       17.17        7.61      3.90 o 
   4   9   8        2.65        0.00      4.39 o 
   5   9   8        1.70        0.00      8.81 o 
  -5  10   8        6.88        2.34      7.83 o 
  -4  10   8       52.76       72.66      6.53 o 
  -3  10   8       60.12       56.57      7.06 o 
  -2  10   8        4.15        0.00      2.76 o 
  -1  10   8       75.19       75.83      4.37 o 
   0  10   8       30.45       30.83      3.60 o 
   1  10   8       90.11       98.95      5.28 o 
   2  10   8      100.92      129.46      7.21 o 
   3  10   8       15.47       25.70      4.71 o 
   4  10   8       18.74       26.93      5.78 o 
   5  10   8       21.30       28.89      7.15 o 
  -4  11   8        3.90        1.69      5.16 o 
  -3  11   8        1.63        6.15      4.36 o 
  -2  11   8       25.17       24.62      3.86 o 
  -1  11   8       87.28       99.96      9.47 o 
   0  11   8      168.44      180.53      7.53 o 
   1  11   8      413.65      388.35     14.35 o 
   2  11   8       34.81       45.02      7.15 o 
   3  11   8        2.83        0.00      5.08 o 
   4  11   8        1.74        0.00      5.48 o 
  -4  12   8       23.33       16.52      8.47 o 
  -3  12   8        2.85        3.36      4.90 o 
  -2  12   8       26.19       16.98      4.69 o 
  -1  12   8        9.67        0.00      3.48 o 
   0  12   8       14.80       13.89      3.60 o 
   1  12   8       20.89       16.51      4.82 o 
   2  12   8        5.54        4.48      5.46 o 
   3  12   8       21.64       21.87      6.58 o 
   4  12   8        3.41        6.65      6.44 o 
  -3  13   8        0.21        0.00      5.03 o 
  -2  13   8       23.35       28.98      5.15 o 
  -1  13   8        6.45       12.86      4.35 o 
   0  13   8       57.89       53.15      5.09 o 
   1  13   8        4.55       13.17      4.14 o 
   2  13   8        1.46       15.00      5.49 o 
   3  13   8        0.24        0.00      5.97 o 
  -2  14   8        0.44       16.50      5.28 o 
  -1  14   8        0.52        1.58      4.61 o 
   0  14   8        4.09        5.08      4.23 o 
   1  14   8        2.36        9.62      5.05 o 
   2  14   8       16.54       11.61      7.13 o 
  -6   1   9        0.75        0.00      5.15 o 
  -5   1   9        1.81        0.00      3.96 o 
  -4   1   9       22.06       21.06      3.78 o 
  -3   1   9       69.92       66.00      6.06 o 
  -2   1   9       23.84       17.15      1.70 o 
  -1   1   9      393.23      425.58      9.75 o 
   0   1   9      441.09      493.00     12.19 o 
   1   1   9       31.00       33.88      1.93 o 
   2   1   9      805.98      789.85     21.92 o 
   3   1   9        3.24        5.58      2.33 o 
   4   1   9        9.00        3.88      8.75 o 
   5   1   9        1.34        3.38      5.45 o 
   6   1   9        2.71       10.92      6.86 o 
  -6   2   9        4.38        0.00      8.03 o 
  -5   2   9        6.93       14.59      4.83 o 
  -4   2   9       15.99       12.23      3.89 o 
  -3   2   9      105.13      106.81      4.46 o 
  -2   2   9       58.95       72.38      3.85 o 
  -1   2   9      107.61      101.05      3.99 o 
   0   2   9     1255.28     1261.53     24.09 o 
   1   2   9       95.80      108.10      3.63 o 
   2   2   9      122.22      128.45      5.24 o 
   3   2   9        2.29       14.68      3.74 o 
   4   2   9       34.62       36.92      5.66 o 
   5   2   9       26.31       16.57      5.95 o 
   6   2   9        0.34        0.00      8.73 o 
  -6   3   9        0.01        1.39      5.88 o 
  -5   3   9        7.50        0.07      4.85 o 
  -4   3   9      124.89      122.48      6.55 o 
  -3   3   9        1.80        7.13      2.22 o 
  -2   3   9       73.56       57.90      2.56 o 
  -1   3   9     2172.69     2196.77     41.44 o 
   0   3   9      378.91      416.87      9.61 o 
   1   3   9       35.31       40.15      1.94 o 
   2   3   9      240.15      208.52      7.44 o 
   3   3   9       60.83       53.41      4.03 o 
   4   3   9       16.39        0.06      4.28 o 
   5   3   9       51.88       69.40     11.49 o 
   6   3   9        0.35        0.53      7.22 o 
  -6   4   9        1.66        8.55      6.49 o 
  -5   4   9        2.05        0.00      4.92 o 
  -4   4   9      445.75      415.33     21.00 o 
  -3   4   9      191.41      195.50      6.48 o 
  -2   4   9       10.64       17.41      2.50 o 
  -1   4   9      651.10      641.17     12.90 o 
   0   4   9     2621.29     2950.09     55.25 o 
   1   4   9       48.85       32.53      1.92 o 
   2   4   9      896.38      858.45     21.05 o 
   3   4   9      344.02      351.62     11.60 o 
   4   4   9        6.11        7.58      5.88 o 
   5   4   9       31.38       32.60      6.74 o 
   6   4   9        3.17        0.00     10.88 o 
  -6   5   9       17.10        0.00      9.25 o 
  -5   5   9        0.42        1.81      5.18 o 
  -4   5   9      636.84      555.16     16.63 o 
  -3   5   9      474.70      428.69     12.77 o 
  -2   5   9      228.00      218.54      5.77 o 
  -1   5   9       62.54       66.25      2.73 o 
   0   5   9      625.80      624.36     12.68 o 
   1   5   9       94.53      119.59      5.99 o 
   2   5   9      101.06      104.87      4.35 o 
   3   5   9       65.99       70.23      4.82 o 
   4   5   9       23.90       18.12      4.50 o 
   5   5   9        9.21       22.00      8.68 o 
   6   5   9        7.77       20.14      8.82 o 
  -6   6   9        9.51       18.43      7.41 o 
  -5   6   9        0.74       14.21      6.08 o 
  -4   6   9      492.89      448.66     16.08 o 
  -3   6   9        0.22        0.00      2.74 o 
  -2   6   9      163.82      141.46      5.18 o 
  -1   6   9       66.03       54.68      2.50 o 
   0   6   9        0.02        3.54      1.35 o 
   1   6   9       14.19       13.86      2.19 o 
   2   6   9       12.44       11.48      2.44 o 
   3   6   9      341.66      378.47     11.39 o 
   4   6   9       20.89       30.90      5.78 o 
   5   6   9        6.07        0.00      7.88 o 
   6   6   9        7.24        0.00     10.08 o 
  -6   7   9        2.74       15.28      7.37 o 
  -5   7   9       84.57      101.42     12.31 o 
  -4   7   9       13.25       11.86      3.95 o 
  -3   7   9        0.05        4.51      3.27 o 
  -2   7   9      399.45      403.90     13.11 o 
  -1   7   9       70.54       84.44      3.92 o 
   0   7   9      148.07      133.20      5.99 o 
   1   7   9      348.55      335.88      7.83 o 
   2   7   9     1108.27     1034.56     22.98 o 
   3   7   9       17.52       14.63      3.09 o 
   4   7   9        7.23        7.80      4.76 o 
   5   7   9       17.12       14.96     10.70 o 
  -5   8   9       22.69       33.98      7.03 o 
  -4   8   9       43.49       74.20      7.97 o 
  -3   8   9      118.05      121.79      6.67 o 
  -2   8   9      417.84      379.86     11.07 o 
  -1   8   9      190.94      164.43      5.81 o 
   0   8   9      158.37      145.29      6.26 o 
   1   8   9      206.80      202.84      5.81 o 
   2   8   9      264.44      258.38      7.96 o 
   3   8   9       25.40       24.81      4.37 o 
   4   8   9        5.36       10.70     11.56 o 
   5   8   9        8.32        0.00      8.61 o 
  -5   9   9        3.66        0.31      6.29 o 
  -4   9   9        3.69        0.00      4.27 o 
  -3   9   9      109.46      120.03      9.79 o 
  -2   9   9       26.01       21.90      3.13 o 
  -1   9   9       28.86       15.22      4.61 o 
   0   9   9      210.62      208.51      6.71 o 
   1   9   9       76.26      111.61      4.54 o 
   2   9   9      253.48      241.15     10.61 o 
   3   9   9      234.48      253.82     15.24 o 
   4   9   9        3.41       18.26      5.86 o 
   5   9   9       10.13        3.32      9.90 o 
  -5  10   9        0.01        1.06      7.14 o 
  -4  10   9       30.12       42.93      6.04 o 
  -3  10   9        0.47        0.00      3.99 o 
  -2  10   9      184.04      186.25      8.88 o 
  -1  10   9       75.95       73.27      4.98 o 
   0  10   9       35.18       35.37      3.33 o 
   1  10   9       97.85       76.74      4.90 o 
   2  10   9        6.34        0.00      3.67 o 
   3  10   9        3.36        0.00      5.11 o 
   4  10   9        9.29        5.48      5.34 o 
  -4  11   9        8.69        9.62      5.66 o 
  -3  11   9       27.06       31.17      5.32 o 
  -2  11   9      265.24      261.26     10.14 o 
  -1  11   9       35.32       40.18      4.23 o 
   0  11   9       15.73       11.81      3.33 o 
   1  11   9       22.81       28.56      3.90 o 
   2  11   9        0.43        0.57      4.14 o 
   3  11   9       18.73       34.22      6.72 o 
   4  11   9       31.39       61.49      7.71 o 
  -4  12   9        6.74        1.80      5.88 o 
  -3  12   9        5.20        5.64      5.07 o 
  -2  12   9        8.86        7.74      4.02 o 
  -1  12   9       99.70      105.01      6.56 o 
   0  12   9      132.27      115.29      6.47 o 
   1  12   9       27.05       45.01      5.53 o 
   2  12   9        3.69        0.00      4.44 o 
   3  12   9        3.42        5.51      5.99 o 
  -3  13   9        0.05        0.00      5.22 o 
  -2  13   9        0.22        0.00      4.96 o 
  -1  13   9        7.12        0.87      4.05 o 
   0  13   9       27.42       35.89      4.76 o 
   1  13   9        0.06        0.71      4.40 o 
   2  13   9        3.92        1.83      5.18 o 
   3  13   9        5.43       12.86      6.87 o 
  -2  14   9        5.34       11.99      6.19 o 
  -1  14   9       17.76       26.96      7.34 o 
   0  14   9       14.97        9.08      4.36 o 
   1  14   9        0.00        4.99      4.95 o 
   2  14   9        2.21        0.00      5.41 o 
  -6   0  10       78.02       81.10     10.92 o 
  -5   0  10      292.83      282.10     16.12 o 
  -4   0  10      466.86      421.89     19.01 o 
  -3   0  10        0.09        8.60      3.90 o 
  -2   0  10     2810.42     2913.42     95.31 o 
  -1   0  10     1334.33     1320.28     43.94 o 
   0   0  10     2752.29     2785.75     89.93 o 
   1   0  10     9288.63    10573.64    336.29 o 
   2   0  10       92.22       53.60      6.44 o 
   3   0  10      154.98      160.24     13.01 o 
   4   0  10      204.64      196.06     15.75 o 
   5   0  10      114.63      117.96     13.95 o 
   6   0  10       49.01       29.50     11.50 o 
  -6   1  10        5.65       10.19      8.06 o 
  -5   1  10       12.78        3.16      5.26 o 
  -4   1  10        0.09        1.43      3.40 o 
  -3   1  10      175.94      199.04      9.14 o 
  -2   1  10      166.89      200.94      5.80 o 
  -1   1  10      579.37      582.40     12.92 o 
   0   1  10       12.92       18.68      1.99 o 
   1   1  10       72.17      104.21      4.20 o 
   2   1  10       92.20       72.53      5.25 o 
   3   1  10       42.80       42.68      5.21 o 
   4   1  10       39.34       45.47      5.96 o 
   5   1  10       14.60       29.80      7.07 o 
   6   1  10        1.75        0.17     11.28 o 
  -6   2  10        4.91        9.76      6.42 o 
  -5   2  10       79.16       81.44      6.70 o 
  -4   2  10       37.91       46.78      5.18 o 
  -3   2  10      316.32      300.29      8.39 o 
  -2   2  10       27.86       19.35      2.31 o 
  -1   2  10      159.23      135.21      4.80 o 
   0   2  10     2197.53     2316.51     47.67 o 
   1   2  10       22.72       29.37      2.10 o 
   2   2  10       79.68       90.54      4.36 o 
   3   2  10      104.56      112.93      5.43 o 
   4   2  10       93.37       92.33      7.65 o 
   5   2  10       10.00        6.75      5.70 o 
   6   2  10        0.02        0.00      7.26 o 
  -6   3  10        2.34       12.22      6.54 o 
  -5   3  10        0.80        0.00      4.97 o 
  -4   3  10       54.73       73.16      5.43 o 
  -3   3  10      180.01      174.24      5.94 o 
  -2   3  10      460.77      419.00      9.12 o 
  -1   3  10       71.92       80.10      5.36 o 
   0   3  10      287.67      267.02      7.40 o 
   1   3  10      311.54      314.73      8.21 o 
   2   3  10        1.83        0.00      2.49 o 
   3   3  10      129.31      144.75      6.40 o 
   4   3  10       17.11       16.18      5.07 o 
   5   3  10        5.56        0.00      5.56 o 
   6   3  10        0.51        0.00      6.88 o 
  -6   4  10       62.20       72.59      8.47 o 
  -5   4  10       34.80       28.92      6.25 o 
  -4   4  10       53.87       38.66      5.55 o 
  -3   4  10        0.37        0.00      2.24 o 
  -2   4  10      423.21      421.60      9.43 o 
  -1   4  10     2962.87     3009.65     56.57 o 
   0   4  10      318.76      300.34      8.47 o 
   1   4  10       11.49       17.22      1.74 o 
   2   4  10        0.38        0.00      2.81 o 
   3   4  10       52.64       54.04      5.66 o 
   4   4  10        0.65        0.00      4.29 o 
   5   4  10      108.77      104.22      9.18 o 
   6   4  10       14.11        8.54     11.91 o 
  -6   5  10        0.02        0.00      5.81 o 
  -5   5  10       97.13      134.53      9.84 o 
  -4   5  10      195.38      206.04     11.04 o 
  -3   5  10       88.77       77.95      4.83 o 
  -2   5  10      189.21      193.80      7.05 o 
  -1   5  10      643.88      630.66     12.95 o 
   0   5  10      599.53      593.48     12.18 o 
   1   5  10       73.47       76.33      2.96 o 
   2   5  10      220.82      225.69      6.90 o 
   3   5  10      200.21      230.72      8.11 o 
   4   5  10       82.80       92.01     11.56 o 
   5   5  10        9.26       12.15      5.47 o 
   6   5  10        1.10        0.00     11.20 o 
  -6   6  10        8.18        2.00      6.94 o 
  -5   6  10        0.04        7.82      6.17 o 
  -4   6  10        8.48       18.03      5.50 o 
  -3   6  10       97.83      106.89      5.88 o 
  -2   6  10        4.37       11.07      2.74 o 
  -1   6  10       24.85       33.74      2.24 o 
   0   6  10       21.56       23.61      2.20 o 
   1   6  10      234.09      254.38      6.91 o 
   2   6  10       27.18       14.68      2.61 o 
   3   6  10      246.73      259.42      9.04 o 
   4   6  10       13.07       17.30      6.48 o 
   5   6  10        3.49        2.31      9.42 o 
   6   6  10        0.29        0.00      9.47 o 
  -6   7  10       18.33       20.72      8.38 o 
  -5   7  10       17.12        9.42      6.71 o 
  -4   7  10       54.30       89.44      8.07 o 
  -3   7  10       20.34       14.77      3.75 o 
  -2   7  10       74.25       94.83      4.47 o 
  -1   7  10      303.15      336.60      9.00 o 
   0   7  10       45.49       50.08      3.01 o 
   1   7  10        0.40        0.00      1.63 o 
   2   7  10      457.99      457.79     11.70 o 
   3   7  10      388.13      414.29     11.46 o 
   4   7  10      400.32      377.07     16.32 o 
   5   7  10       46.78       41.52     14.58 o 
  -5   8  10       21.31       40.88     10.14 o 
  -4   8  10      163.44      214.39     12.00 o 
  -3   8  10      717.46      707.54     19.74 o 
  -2   8  10      197.29      190.47     10.49 o 
  -1   8  10      472.34      424.84     10.79 o 
   0   8  10        1.34        1.17      1.92 o 
   1   8  10       26.07       24.68      2.53 o 
   2   8  10     1487.38     1504.59     32.59 o 
   3   8  10      232.60      261.77     10.25 o 
   4   8  10        5.61        0.00      4.74 o 
   5   8  10        0.03        7.62     10.88 o 
  -5   9  10        4.27        8.79      6.80 o 
  -4   9  10        3.29        3.83      4.45 o 
  -3   9  10       20.09       10.63      3.94 o 
  -2   9  10       73.51       96.33      7.61 o 
  -1   9  10       10.50       13.38      2.63 o 
   0   9  10      127.75      144.94      6.35 o 
   1   9  10      279.97      274.26      7.33 o 
   2   9  10       41.60       37.04      5.12 o 
   3   9  10       16.42       18.47      8.95 o 
   4   9  10      119.61      107.65     11.65 o 
   5   9  10        8.13        4.77     11.16 o 
  -5  10  10       20.28       60.29      8.75 o 
  -4  10  10       11.74       14.03      5.42 o 
  -3  10  10        4.88        8.85      5.10 o 
  -2  10  10       26.54       21.55      3.69 o 
  -1  10  10       12.24        9.07      2.79 o 
   0  10  10        0.21        0.54      2.41 o 
   1  10  10        3.00        8.03      5.76 o 
   2  10  10      185.60      170.97      8.19 o 
   3  10  10        3.94        0.00      4.35 o 
   4  10  10       32.91       31.23      6.49 o 
  -4  11  10        5.95        9.34      5.95 o 
  -3  11  10        0.01        0.34      4.58 o 
  -2  11  10       30.77       25.88      4.72 o 
  -1  11  10       57.12       56.75      4.98 o 
   0  11  10       15.70       25.11      3.51 o 
   1  11  10       38.61       67.44      6.08 o 
   2  11  10        3.87        1.33      4.55 o 
   3  11  10        5.74       11.00      8.23 o 
   4  11  10        1.37        6.87      6.30 o 
  -3  12  10        0.13        6.34      5.16 o 
  -2  12  10       11.79       20.99      5.05 o 
  -1  12  10        0.59        5.05      3.55 o 
   0  12  10       29.19       20.27      4.16 o 
   1  12  10        3.59       12.49      4.66 o 
   2  12  10        1.80        7.75      5.02 o 
   3  12  10        5.96       15.61      6.37 o 
  -3  13  10        9.09        6.34      6.92 o 
  -2  13  10       10.88        9.19      5.23 o 
  -1  13  10       50.14       49.77      5.55 o 
   0  13  10       25.41       23.16      4.55 o 
   1  13  10        3.50        1.76      4.57 o 
   2  13  10        0.01        7.87      5.14 o 
  -1  14  10        0.10        7.58      5.00 o 
   0  14  10        0.44        4.58      4.59 o 
   1  14  10        1.96        3.69      5.46 o 
  -6   1  11        0.16        3.14      7.52 o 
  -5   1  11        9.59        9.07      4.90 o 
  -4   1  11       10.24        4.41      3.57 o 
  -3   1  11       66.86       64.99      4.62 o 
  -2   1  11       66.13       90.63      4.59 o 
  -1   1  11      375.22      374.95     10.07 o 
   0   1  11      383.06      356.59     11.14 o 
   1   1  11      377.93      384.42     11.27 o 
   2   1  11      413.90      454.58     13.48 o 
   3   1  11       13.31       17.39      4.42 o 
   4   1  11        4.14        8.22      4.61 o 
   5   1  11       48.34       72.70      8.68 o 
   6   1  11        2.75       23.92     22.02 o 
  -6   2  11       18.98       31.68      7.66 o 
  -5   2  11       23.14       16.28      5.10 o 
  -4   2  11        0.63        5.66      4.68 o 
  -3   2  11       71.30       80.63      5.22 o 
  -2   2  11        1.10        2.76      1.99 o 
  -1   2  11        7.03       12.07      1.55 o 
   0   2  11       25.79       25.94      2.06 o 
   1   2  11      484.94      430.81     10.85 o 
   2   2  11       50.15       52.93      3.92 o 
   3   2  11        4.39        4.73      3.84 o 
   4   2  11       24.46       14.55      5.30 o 
   5   2  11        1.25        3.84      5.85 o 
   6   2  11        5.60        0.00      7.85 o 
  -6   3  11       34.69       31.09      7.59 o 
  -5   3  11        3.89        0.57      5.31 o 
  -4   3  11      104.51      111.58     12.83 o 
  -3   3  11        3.67        9.53      3.17 o 
  -2   3  11       68.01       69.61      3.34 o 
  -1   3  11       53.43       41.81      2.11 o 
   0   3  11      862.14      948.84     18.66 o 
   1   3  11       43.61       49.64      3.81 o 
   2   3  11       79.60       98.34      4.88 o 
   3   3  11       67.39       67.16      6.35 o 
   4   3  11        4.36       11.30      4.52 o 
   5   3  11        6.82       20.54      7.67 o 
   6   3  11        0.00        0.00      6.93 o 
  -6   4  11        7.02        3.58      6.86 o 
  -5   4  11        7.26        2.24      5.66 o 
  -4   4  11       69.38       94.33     13.19 o 
  -3   4  11       19.38       41.29      3.44 o 
  -2   4  11       19.66       27.32      2.56 o 
  -1   4  11     1094.70     1095.99     21.42 o 
   0   4  11       66.77       46.92      2.75 o 
   1   4  11       86.45       64.87      2.75 o 
   2   4  11       31.58       28.90      4.53 o 
   3   4  11      218.35      214.39     16.63 o 
   4   4  11        9.40       13.93      5.11 o 
   5   4  11       31.80       18.82      8.11 o 
   6   4  11        1.16       12.75     10.95 o 
  -6   5  11        2.93       13.25      7.20 o 
  -5   5  11        2.13        4.87     10.10 o 
  -4   5  11        4.09        8.72      5.14 o 
  -3   5  11       62.32       62.12      6.26 o 
  -2   5  11      541.72      509.18     12.25 o 
  -1   5  11      540.45      603.88     12.51 o 
   0   5  11       81.90       94.16      3.43 o 
   1   5  11      178.94      170.05      5.95 o 
   2   5  11       52.18       58.33      3.61 o 
   3   5  11      832.77      756.13     19.69 o 
   4   5  11       81.72       78.27      6.58 o 
   5   5  11        0.84        9.04      6.07 o 
   6   5  11       13.12       20.39     10.33 o 
  -6   6  11        4.01        0.00      7.17 o 
  -5   6  11        0.01        0.65      5.57 o 
  -4   6  11       45.71       29.73      6.78 o 
  -3   6  11       20.61       11.03      4.89 o 
  -2   6  11        3.45        7.06      2.88 o 
  -1   6  11       96.12       93.55      3.49 o 
   0   6  11      743.79      769.55     15.63 o 
   1   6  11      315.38      324.27      9.70 o 
   2   6  11        8.25        7.94      2.63 o 
   3   6  11      305.40      296.23      9.90 o 
   4   6  11      103.36       99.86      9.77 o 
   5   6  11       28.66       38.92     10.80 o 
  -5   7  11        0.59       10.97      6.72 o 
  -4   7  11       53.03       65.40      7.85 o 
  -3   7  11      601.67      643.47     18.09 o 
  -2   7  11       20.41       34.15      3.80 o 
  -1   7  11       61.06       61.30      4.04 o 
   0   7  11       10.55       22.58      2.17 o 
   1   7  11       19.41       18.71      2.69 o 
   2   7  11      215.05      201.20      6.96 o 
   3   7  11       99.72      101.28      5.35 o 
   4   7  11       72.83       50.48      9.32 o 
   5   7  11        3.70       24.27     11.02 o 
  -5   8  11       11.87       22.59      7.26 o 
  -4   8  11       56.87       51.56      7.77 o 
  -3   8  11      208.29      230.45      9.56 o 
  -2   8  11        2.98        2.98      3.13 o 
  -1   8  11        0.18        3.11      3.44 o 
   0   8  11        3.57        7.38      2.22 o 
   1   8  11      357.71      337.55      8.32 o 
   2   8  11      115.33      133.78      6.00 o 
   3   8  11      327.11      355.73     17.08 o 
   4   8  11      190.81      246.77     39.60 o 
   5   8  11       19.77       21.44     11.91 o 
  -5   9  11        0.47        3.50      7.47 o 
  -4   9  11       52.31       62.84     10.89 o 
  -3   9  11      456.44      431.26     14.17 o 
  -2   9  11        4.87        2.02      4.17 o 
  -1   9  11       28.91       35.07      3.46 o 
   0   9  11       25.18       22.15      3.47 o 
   1   9  11       15.96       11.19      2.82 o 
   2   9  11       13.01        6.66      3.66 o 
   3   9  11       66.47       81.55      6.50 o 
   4   9  11       10.08       22.70     12.25 o 
   5   9  11        0.07        0.00     11.78 o 
  -4  10  11       14.66        5.38      7.07 o 
  -3  10  11        1.42        1.52      4.38 o 
  -2  10  11        2.57        9.96      3.94 o 
  -1  10  11        9.26       11.09      4.18 o 
   0  10  11       21.59       21.59      4.43 o 
   1  10  11       58.06       63.92      7.53 o 
   2  10  11      121.29      107.49      6.85 o 
   3  10  11      152.57      141.51      8.20 o 
   4  10  11        0.01        0.00      6.18 o 
  -4  11  11       12.56       14.62      7.98 o 
  -3  11  11       13.00       29.10      5.65 o 
  -2  11  11       10.37       25.04      5.73 o 
  -1  11  11        0.94        0.00      3.11 o 
   0  11  11       45.88       60.31      5.21 o 
   1  11  11        1.06        0.94      4.14 o 
   2  11  11       39.42       40.15      5.98 o 
   3  11  11       11.83       12.43      5.51 o 
   4  11  11        3.98        0.00      6.52 o 
  -3  12  11        7.62        3.30      5.51 o 
  -2  12  11       41.04       52.09      5.91 o 
  -1  12  11       18.18       25.49      5.83 o 
   0  12  11      167.60      166.28      9.74 o 
   1  12  11        1.42        0.00      5.34 o 
   2  12  11        3.18        0.25      4.97 o 
   3  12  11        0.02        1.37      5.82 o 
  -2  13  11        6.54        4.24      5.53 o 
  -1  13  11       16.50       25.72      4.76 o 
   0  13  11        1.80        1.49      3.99 o 
   1  13  11        0.70        0.00      4.51 o 
   2  13  11        0.16        7.08      5.51 o 
  -1  14  11       47.01       49.63      6.87 o 
   0  14  11        7.11        5.60      4.88 o 
   1  14  11       12.97       13.44      5.65 o 
  -6   0  12       21.89       38.46      9.44 o 
  -5   0  12      171.45      155.12     12.58 o 
  -4   0  12       13.69        9.36      7.55 o 
  -3   0  12      343.58      321.00     15.01 o 
  -2   0  12      697.20      645.35     23.76 o 
  -1   0  12       75.77       62.10      5.04 o 
   0   0  12     1590.36     1654.89     54.49 o 
   1   0  12     2230.81     2255.44     72.97 o 
   2   0  12      260.46      297.23     16.99 o 
   3   0  12      313.49      301.73     19.10 o 
   4   0  12      200.44      231.13     17.91 o 
   5   0  12        0.76       16.52      8.95 o 
   6   0  12        5.19       29.52     11.63 o 
  -6   1  12       13.78       32.29     10.60 o 
  -5   1  12       13.72       21.73      6.65 o 
  -4   1  12      132.72      143.24      8.13 o 
  -3   1  12      135.70      181.40     10.66 o 
  -2   1  12      420.58      436.96     12.24 o 
  -1   1  12       17.63       15.37      1.68 o 
   0   1  12     1475.45     1592.90     36.93 o 
   1   1  12      205.39      233.46      6.73 o 
   2   1  12        7.35        0.00      1.94 o 
   3   1  12       41.32       29.40      9.10 o 
   4   1  12        2.08       12.06      5.01 o 
   5   1  12       19.43       11.78      6.73 o 
   6   1  12        0.01       12.65      7.05 o 
  -6   2  12        0.04        6.60      7.96 o 
  -5   2  12       21.66       15.84      8.02 o 
  -4   2  12        0.15        0.00      3.74 o 
  -3   2  12      185.35      192.32      7.80 o 
  -2   2  12      407.99      390.06     11.07 o 
  -1   2  12        2.07        0.00      1.48 o 
   0   2  12      151.43      151.95      5.30 o 
   1   2  12      216.89      207.74      6.23 o 
   2   2  12       35.25       32.02      3.21 o 
   3   2  12      110.17      128.75      8.21 o 
   4   2  12       97.46       94.27     12.04 o 
   5   2  12       21.22       19.18     10.26 o 
   6   2  12        7.25        0.00      6.84 o 
  -6   3  12       32.89       52.03      8.49 o 
  -5   3  12       77.33       59.32      7.73 o 
  -4   3  12      135.07      119.29      8.10 o 
  -3   3  12        1.41        0.00      2.76 o 
  -2   3  12      183.51      174.77      6.92 o 
  -1   3  12     1114.10     1144.98     27.47 o 
   0   3  12     2435.20     2495.63     47.16 o 
   1   3  12      249.26      249.67      7.23 o 
   2   3  12      361.72      424.54     13.01 o 
   3   3  12       25.08       33.35      4.86 o 
   4   3  12       78.74       76.05      7.37 o 
   5   3  12        0.04        1.82      5.80 o 
   6   3  12        0.90        0.00      7.15 o 
  -6   4  12        3.86       14.41      7.11 o 
  -5   4  12        5.29        0.00      5.59 o 
  -4   4  12        9.04        6.02      4.92 o 
  -3   4  12      161.27      152.38      9.73 o 
  -2   4  12      148.01      146.24      6.57 o 
  -1   4  12     1705.99     1689.75     35.33 o 
   0   4  12      783.03      755.44     16.82 o 
   1   4  12     1060.86     1053.18     22.65 o 
   2   4  12      114.94      116.01      7.05 o 
   3   4  12      304.87      316.98     13.67 o 
   4   4  12        0.58        9.54      5.26 o 
   5   4  12       56.02       57.54     12.35 o 
   6   4  12       24.00       52.27     12.51 o 
  -6   5  12       16.79       16.84      9.67 o 
  -5   5  12        0.77        2.93      5.85 o 
  -4   5  12      187.40      182.70     10.84 o 
  -3   5  12      101.28       96.52      7.74 o 
  -2   5  12      187.09      171.52      5.79 o 
  -1   5  12       83.04       93.01      4.00 o 
   0   5  12      192.24      205.31      6.45 o 
   1   5  12      246.92      246.37     12.76 o 
   2   5  12       22.36       28.74      3.58 o 
   3   5  12     1110.98     1102.82     27.24 o 
   4   5  12      168.74      193.71      9.85 o 
   5   5  12        0.92        0.00      6.39 o 
  -6   6  12        5.54        7.15      7.45 o 
  -5   6  12        2.83        0.00      5.98 o 
  -4   6  12       11.19       27.05      6.00 o 
  -3   6  12       70.74       68.34      6.89 o 
  -2   6  12       77.00       66.90      4.69 o 
  -1   6  12       50.79       48.02      2.66 o 
   0   6  12       19.96       30.83      2.71 o 
   1   6  12       83.37      107.01      7.79 o 
   2   6  12        0.34        0.00      2.43 o 
   3   6  12      353.57      369.87     22.40 o 
   4   6  12        2.64        0.00      4.64 o 
   5   6  12       34.87       24.83     17.15 o 
  -5   7  12       37.81       39.56      8.63 o 
  -4   7  12       18.96       25.19      6.30 o 
  -3   7  12      128.80      147.76      7.44 o 
  -2   7  12      271.21      286.01      9.96 o 
  -1   7  12       95.68      114.13      4.91 o 
   0   7  12        3.37        1.17      1.90 o 
   1   7  12       39.35       38.43      3.10 o 
   2   7  12      116.30      121.89      5.46 o 
   3   7  12       30.06       28.92      4.02 o 
   4   7  12       20.24       11.84      8.71 o 
   5   7  12        3.26       14.97     11.29 o 
  -5   8  12        2.20        3.43      7.39 o 
  -4   8  12      492.88      480.75     19.35 o 
  -3   8  12        1.80        5.22      4.24 o 
  -2   8  12       65.19       59.76      5.03 o 
  -1   8  12       25.55       32.90      3.20 o 
   0   8  12      310.19      273.24      9.09 o 
   1   8  12        4.74        2.99      2.56 o 
   2   8  12      151.93      145.21      6.08 o 
   3   8  12       25.10       50.72      6.47 o 
   4   8  12        6.82        1.53      8.86 o 
   5   8  12        2.97       16.23     12.22 o 
  -5   9  12       14.56       27.74      7.99 o 
  -4   9  12       10.49       17.03      7.58 o 
  -3   9  12        0.34        0.23      4.12 o 
  -2   9  12       15.62       14.63      4.37 o 
  -1   9  12        6.92        8.12      2.81 o 
   0   9  12        6.75       18.32      3.72 o 
   1   9  12       23.41       19.88      3.15 o 
   2   9  12        4.16        9.25      3.92 o 
   3   9  12       52.10       54.95      6.28 o 
   4   9  12        1.11        5.21      9.31 o 
  -4  10  12       18.34       15.47      7.42 o 
  -3  10  12        0.24        0.00      4.63 o 
  -2  10  12       86.84       74.01      5.87 o 
  -1  10  12       16.34        8.85      3.60 o 
   0  10  12        3.87        8.59      3.34 o 
   1  10  12      422.34      420.71     13.06 o 
   2  10  12       11.69       19.40      5.26 o 
   3  10  12       41.11       22.83      5.53 o 
   4  10  12       10.49        2.15     10.09 o 
  -4  11  12       18.68       24.18     10.51 o 
  -3  11  12        1.98        8.36      5.38 o 
  -2  11  12       90.35      101.30     10.10 o 
  -1  11  12        2.61        5.03      3.39 o 
   0  11  12       26.79       20.31      3.79 o 
   1  11  12        0.02       10.08      4.71 o 
   2  11  12        2.22        0.00      4.72 o 
   3  11  12        0.26        1.03      5.41 o 
  -3  12  12        1.57        7.29      5.72 o 
  -2  12  12        3.95        6.70      5.30 o 
  -1  12  12        2.32        9.04      4.40 o 
   0  12  12       36.72       37.92      5.86 o 
   1  12  12        8.07        0.00      7.58 o 
   2  12  12        1.23        0.00      5.03 o 
   3  12  12       17.28       33.94      7.26 o 
  -2  13  12        0.36        0.00      5.64 o 
  -1  13  12        1.82        1.10      6.83 o 
   0  13  12        9.81        9.46      6.56 o 
   1  13  12        0.12        0.00      4.86 o 
   2  13  12        0.33        1.75      5.75 o 
   0  14  12        0.57        0.00      4.96 o 
  -6   1  13        2.22        0.00      8.28 o 
  -5   1  13      120.11       93.38      8.23 o 
  -4   1  13       24.02       17.10      4.23 o 
  -3   1  13       60.23       64.05      4.82 o 
  -2   1  13        4.80        0.00      2.18 o 
  -1   1  13       48.93       51.82      2.70 o 
   0   1  13       34.48       38.23      2.76 o 
   1   1  13     1305.06     1272.76     29.93 o 
   2   1  13      112.08      115.10      7.10 o 
   3   1  13       41.03       51.27      5.88 o 
   4   1  13       70.60       78.26      7.37 o 
   5   1  13        0.07        0.00      6.02 o 
   6   1  13        2.67        0.00      6.53 o 
  -6   2  13        0.70       12.60      7.05 o 
  -5   2  13       12.81        4.21      6.60 o 
  -4   2  13       17.88       19.10      4.51 o 
  -3   2  13        0.78        0.71      2.74 o 
  -2   2  13       35.47       26.03      6.65 o 
  -1   2  13      113.50      127.14      5.35 o 
   0   2  13      486.28      493.19     12.79 o 
   1   2  13      768.77      869.84     20.94 o 
   2   2  13        0.01        0.00      2.28 o 
   3   2  13        4.88        7.36      4.05 o 
   4   2  13       89.93      115.78      8.81 o 
   5   2  13        1.81        0.15      6.05 o 
   6   2  13        6.30        9.56      7.14 o 
  -6   3  13       46.38       57.97      9.32 o 
  -5   3  13        2.92        1.09      5.67 o 
  -4   3  13        9.22        4.95      5.23 o 
  -3   3  13       37.42       37.54      4.18 o 
  -2   3  13       16.00       24.43      4.54 o 
  -1   3  13        0.78        0.00      1.36 o 
   0   3  13        4.17        8.24      1.78 o 
   1   3  13      438.02      423.22     11.00 o 
   2   3  13      192.32      202.11      9.54 o 
   3   3  13        5.04        0.00      4.05 o 
   4   3  13      224.59      215.55     12.06 o 
   5   3  13        0.01        0.00      5.80 o 
   6   3  13        8.99       16.27     18.09 o 
  -6   4  13        0.36        0.00      6.87 o 
  -5   4  13        1.12        0.00      5.60 o 
  -4   4  13       32.02       41.86      6.78 o 
  -3   4  13      120.11      124.82      6.58 o 
  -2   4  13      123.07      142.11      5.33 o 
  -1   4  13        5.27        7.78      1.70 o 
   0   4  13       58.68       67.89      3.00 o 
   1   4  13        2.16        3.27      1.95 o 
   2   4  13      494.38      421.95     13.62 o 
   3   4  13        2.02        8.76      4.24 o 
   4   4  13       94.83      106.23      8.82 o 
   5   4  13        0.24       13.58      6.75 o 
   6   4  13        5.27       60.75     13.69 o 
  -6   5  13        2.41        6.35      6.85 o 
  -5   5  13        4.45        3.32      6.66 o 
  -4   5  13      126.43      125.94     11.03 o 
  -3   5  13      533.97      513.77     18.47 o 
  -2   5  13        7.52        5.59      3.34 o 
  -1   5  13        0.39        2.04      2.56 o 
   0   5  13      682.92      643.11     13.35 o 
   1   5  13      295.80      275.92     10.30 o 
   2   5  13      349.84      350.00     10.45 o 
   3   5  13        0.06        0.00      4.00 o 
   4   5  13        4.06       11.80      4.67 o 
   5   5  13        6.83        9.20      6.41 o 
  -5   6  13        0.90       10.12      7.06 o 
  -4   6  13        4.88       16.12      5.96 o 
  -3   6  13        7.73        4.08      4.40 o 
  -2   6  13      225.35      250.25     11.73 o 
  -1   6  13        8.66        3.04      2.30 o 
   0   6  13        0.21        0.00      1.88 o 
   1   6  13       19.81       18.81      2.73 o 
   2   6  13        2.51        0.00      2.80 o 
   3   6  13        3.83        6.62      5.05 o 
   4   6  13       19.43       25.44      5.59 o 
   5   6  13        1.31        8.77     11.35 o 
  -5   7  13        0.31        0.00      6.72 o 
  -4   7  13      154.31      200.17     23.54 o 
  -3   7  13      360.59      333.22     14.59 o 
  -2   7  13      209.21      205.95      8.39 o 
  -1   7  13       19.45       17.34      3.15 o 
   0   7  13       31.74       26.79      2.49 o 
   1   7  13        1.43        5.25      2.39 o 
   2   7  13        1.26        7.07      2.94 o 
   3   7  13        9.93        3.31      3.57 o 
   4   7  13       54.02       54.09     11.07 o 
   5   7  13        0.23        0.00     11.40 o 
  -5   8  13       20.71       32.79      8.46 o 
  -4   8  13        0.02        0.65      6.07 o 
  -3   8  13       11.25       20.34      5.61 o 
  -2   8  13       44.51       64.01      5.43 o 
  -1   8  13       22.62       23.15      4.24 o 
   0   8  13       22.49       27.26      2.95 o 
   1   8  13        5.50       11.18      2.79 o 
   2   8  13      120.51      111.28      5.58 o 
   3   8  13       25.68       28.66      5.56 o 
   4   8  13        1.66        4.42      9.59 o 
   5   8  13        1.18        0.00     12.84 o 
  -4   9  13        2.54        0.00      6.56 o 
  -3   9  13       23.28       33.68      7.22 o 
  -2   9  13        2.59       12.40      4.01 o 
  -1   9  13       91.05       93.71      6.07 o 
   0   9  13        9.43        2.73      2.69 o 
   1   9  13      251.48      246.67     17.40 o 
   2   9  13        0.11        0.00      3.23 o 
   3   9  13        9.92        1.13      5.00 o 
   4   9  13        1.21        0.00      9.51 o 
  -4  10  13        5.77        0.00      7.01 o 
  -3  10  13       16.30       11.91      6.36 o 
  -2  10  13      117.23      132.35      7.55 o 
  -1  10  13        1.16        0.14      3.61 o 
   0  10  13       27.10       20.22      3.66 o 
   1  10  13      119.01      107.65      6.35 o 
   2  10  13       10.61        2.24      4.43 o 
   3  10  13        1.09        0.00      5.29 o 
   4  10  13        6.42        0.00     10.46 o 
  -3  11  13        0.03        3.11      6.81 o 
  -2  11  13      107.40      121.48     10.82 o 
  -1  11  13       32.15       49.72      5.33 o 
   0  11  13       27.27       42.12      5.13 o 
   1  11  13        0.59       21.67      4.91 o 
   2  11  13        0.02       17.52      5.65 o 
   3  11  13        9.31        6.88      5.72 o 
  -3  12  13        1.82       11.07      7.20 o 
  -2  12  13       76.81       82.86      7.57 o 
  -1  12  13       19.44       10.52      4.70 o 
   0  12  13        5.74       19.19      5.21 o 
   1  12  13        0.65       11.02      5.40 o 
   2  12  13       24.64       42.75      6.60 o 
  -2  13  13        2.17        4.18      5.83 o 
  -1  13  13       31.17       31.43      6.14 o 
   0  13  13        7.79       11.42      5.19 o 
   1  13  13       22.77       19.28      6.12 o 
  -6   0  14       16.64        9.09      9.74 o 
  -5   0  14        0.80        0.20      7.00 o 
  -4   0  14       46.05       34.26      7.04 o 
  -3   0  14        9.15       12.86      4.91 o 
  -2   0  14      111.34      113.50      7.94 o 
  -1   0  14      170.89      188.23     15.15 o 
   0   0  14      212.79      233.91     10.46 o 
   1   0  14        6.45        8.83      2.93 o 
   2   0  14        4.04       16.09      5.08 o 
   3   0  14        5.44        2.46      4.86 o 
   4   0  14        0.73        0.00      6.28 o 
   5   0  14      177.42      191.59     18.04 o 
   6   0  14        0.29       11.47      9.21 o 
  -6   1  14        2.82        0.00      8.96 o 
  -5   1  14       18.77       23.95      5.87 o 
  -4   1  14        2.89       11.85      4.19 o 
  -3   1  14      107.65      126.81      6.58 o 
  -2   1  14       48.62       57.34      4.07 o 
  -1   1  14       24.25       22.71      2.64 o 
   0   1  14      674.91      658.14     16.55 o 
   1   1  14       74.83       87.74      5.53 o 
   2   1  14        1.95        0.00      2.96 o 
   3   1  14       22.85       19.56      4.47 o 
   4   1  14      231.51      245.38     13.03 o 
   5   1  14       26.57       26.76      7.07 o 
   6   1  14       25.91       34.65     11.31 o 
  -6   2  14        0.16        7.93      7.42 o 
  -5   2  14       46.79       76.48      9.85 o 
  -4   2  14       10.17       10.78      4.78 o 
  -3   2  14      247.62      224.02     10.61 o 
  -2   2  14       10.41        6.63      2.69 o 
  -1   2  14      645.71      597.60     15.57 o 
   0   2  14      261.18      290.32      9.05 o 
   1   2  14      306.43      289.55      9.59 o 
   2   2  14        0.95        5.64      3.25 o 
   3   2  14       14.11        7.56      4.25 o 
   4   2  14      195.60      171.58     10.78 o 
   5   2  14        9.47        0.00      6.27 o 
   6   2  14        0.02        0.00      8.67 o 
  -6   3  14       19.89        0.00     11.36 o 
  -5   3  14       40.58       73.87      8.29 o 
  -4   3  14      179.41      179.16     12.43 o 
  -3   3  14       61.94       62.56      5.63 o 
  -2   3  14      335.74      300.26     10.85 o 
  -1   3  14       26.14       20.82      3.92 o 
   0   3  14       37.37       52.29      3.03 o 
   1   3  14      126.72      141.05      6.26 o 
   2   3  14     1203.76     1171.29     39.61 o 
   3   3  14      148.25      155.67      9.32 o 
   4   3  14       35.16       59.40      9.78 o 
   5   3  14        2.46       16.20      6.15 o 
  -6   4  14        5.30        0.00      6.74 o 
  -5   4  14        3.15        0.00      9.71 o 
  -4   4  14        0.13        0.00      4.85 o 
  -3   4  14      180.51      186.13     12.01 o 
  -2   4  14        0.64        3.65      2.73 o 
  -1   4  14        0.21        8.21      2.07 o 
   0   4  14       41.65       51.49      2.90 o 
   1   4  14       22.80       26.25      2.89 o 
   2   4  14        3.99        2.75      2.88 o 
   3   4  14      424.13      391.34     21.68 o 
   4   4  14      136.17      116.81     15.15 o 
   5   4  14       16.81       23.19      7.70 o 
  -5   5  14        4.87        0.00      8.60 o 
  -4   5  14        0.24        0.00      5.43 o 
  -3   5  14      910.69      932.37     35.05 o 
  -2   5  14      138.79      155.35     10.40 o 
  -1   5  14       39.87       34.87      5.41 o 
   0   5  14       46.20       40.65      4.11 o 
   1   5  14        0.84        0.00      2.15 o 
   2   5  14        7.60       12.64      3.15 o 
   3   5  14       20.86       16.46      4.66 o 
   4   5  14       77.59       77.27      6.60 o 
   5   5  14       18.35       20.90      8.20 o 
  -5   6  14       22.66       42.29      8.60 o 
  -4   6  14        0.57        2.58      6.01 o 
  -3   6  14      792.76      753.47     24.41 o 
  -2   6  14       92.53       97.77      5.89 o 
  -1   6  14       30.67       30.16      6.60 o 
   0   6  14      195.18      209.34      6.35 o 
   1   6  14        8.49        4.56      2.31 o 
   2   6  14      241.37      244.96      8.47 o 
   3   6  14       73.79       75.57      6.22 o 
   4   6  14        4.66        0.00      7.98 o 
   5   6  14        0.01        0.00     11.56 o 
  -5   7  14        1.37       15.65      8.39 o 
  -4   7  14        0.23        1.13      6.90 o 
  -3   7  14       41.63       41.13      6.24 o 
  -2   7  14       84.38      111.98      6.40 o 
  -1   7  14       76.71       72.79      4.95 o 
   0   7  14       99.36      106.13      4.12 o 
   1   7  14        4.25        2.57      2.56 o 
   2   7  14      323.09      342.35     12.87 o 
   3   7  14       21.37       13.34      4.93 o 
   4   7  14        0.86        0.00      8.46 o 
   5   7  14        3.67       30.70     12.29 o 
  -5   8  14       14.47        0.00      7.60 o 
  -4   8  14       10.50        5.36      7.99 o 
  -3   8  14      165.17      185.59     11.11 o 
  -2   8  14      176.55      215.06     17.73 o 
  -1   8  14        1.60        8.35      3.36 o 
   0   8  14      119.70      132.90      5.49 o 
   1   8  14        0.34        0.36      2.64 o 
   2   8  14        9.40        7.43      5.22 o 
   3   8  14       47.99       55.16      6.19 o 
   4   8  14        0.70        4.20      9.31 o 
  -4   9  14        1.92        0.00      6.62 o 
  -3   9  14        0.00        3.88      9.16 o 
  -2   9  14       86.12       94.37      7.14 o 
  -1   9  14        0.61        0.00      3.62 o 
   0   9  14        0.79        0.00      3.20 o 
   1   9  14      111.26      125.24     11.15 o 
   2   9  14       40.64       72.17      6.14 o 
   3   9  14        0.03        7.43      4.93 o 
   4   9  14       26.22       25.55     12.89 o 
  -4  10  14       15.78        6.63     11.13 o 
  -3  10  14       57.91       61.72     12.29 o 
  -2  10  14        2.45        0.00      4.98 o 
  -1  10  14       32.42       30.02      4.60 o 
   0  10  14       47.52       53.21      5.31 o 
   1  10  14       93.54       87.48      5.87 o 
   2  10  14        5.63        0.00      6.98 o 
   3  10  14       11.22       10.74      5.50 o 
   4  10  14       19.37        0.00     10.57 o 
  -3  11  14       19.85       25.09      7.28 o 
  -2  11  14        1.95       14.15      5.78 o 
  -1  11  14        0.86        7.37      4.49 o 
   0  11  14        1.14        0.00      4.11 o 
   1  11  14        5.36        6.21      5.09 o 
   2  11  14        8.99        0.00      5.50 o 
   3  11  14       33.13       29.31      7.27 o 
  -2  12  14        4.92        0.19      5.07 o 
  -1  12  14       12.18       16.41      5.09 o 
   0  12  14       24.28       25.94      7.37 o 
   1  12  14       21.40       33.97      6.31 o 
   2  12  14        5.27       36.62      6.63 o 
  -1  13  14       21.66       12.93      5.69 o 
   0  13  14        0.75        4.43      6.91 o 
   1  13  14        3.89       22.21      6.26 o 
  -6   1  15        0.15        0.00      8.16 o 
  -5   1  15       80.80       70.28      7.26 o 
  -4   1  15       24.68       19.01      4.56 o 
  -3   1  15      229.10      223.84      9.04 o 
  -2   1  15       10.41        5.52      2.64 o 
  -1   1  15        0.51        0.80      2.26 o 
   0   1  15      223.79      237.30      7.59 o 
   1   1  15       62.64       73.66      4.54 o 
   2   1  15      463.39      475.37     17.88 o 
   3   1  15        0.41        0.00      7.27 o 
   4   1  15       12.23       10.86      6.66 o 
   5   1  15       98.93       76.51      8.54 o 
  -6   2  15       12.85       28.94      8.10 o 
  -5   2  15       15.34       32.50     11.47 o 
  -4   2  15       46.10       41.47      5.59 o 
  -3   2  15        6.17        0.00      3.05 o 
  -2   2  15      419.50      406.20     17.65 o 
  -1   2  15       46.94       51.35      4.40 o 
   0   2  15       19.24       27.09      4.32 o 
   1   2  15       26.38       24.54      3.24 o 
   2   2  15      471.12      458.75     17.56 o 
   3   2  15      275.50      281.12     13.36 o 
   4   2  15        7.98        4.67      5.22 o 
   5   2  15        4.63        0.26      9.20 o 
  -6   3  15        0.44        0.00      8.54 o 
  -5   3  15        0.36        2.28      6.36 o 
  -4   3  15       37.15       49.34      6.43 o 
  -3   3  15       19.28       10.87      4.13 o 
  -2   3  15      159.62      154.18      7.56 o 
  -1   3  15      182.42      188.46     10.74 o 
   0   3  15       72.32       73.25      8.11 o 
   1   3  15       61.09       65.68      4.50 o 
   2   3  15        8.27       13.76      4.03 o 
   3   3  15       33.81       21.96      4.84 o 
   4   3  15        2.80        0.87      5.09 o 
   5   3  15        4.83        0.00      6.07 o 
  -5   4  15        1.61        0.00      6.23 o 
  -4   4  15       56.92       58.41     12.18 o 
  -3   4  15       66.75       68.08      9.33 o 
  -2   4  15        8.70        9.20      3.02 o 
  -1   4  15        7.36       11.33      2.82 o 
   0   4  15      165.39      184.96      8.12 o 
   1   4  15       80.12       77.94      4.54 o 
   2   4  15      158.36      148.64      7.39 o 
   3   4  15      190.55      162.07     10.25 o 
   4   4  15       12.47       17.08      5.54 o 
   5   4  15       36.33       27.91      8.13 o 
  -5   5  15        0.01        0.00      6.46 o 
  -4   5  15       42.24       78.02      9.32 o 
  -3   5  15        2.01        0.00      4.60 o 
  -2   5  15      191.52      177.99      7.40 o 
  -1   5  15        9.94        8.89      2.70 o 
   0   5  15       43.66       36.25      4.10 o 
   1   5  15      234.69      228.64      7.12 o 
   2   5  15       53.80       52.71      4.31 o 
   3   5  15        6.84        0.00      3.94 o 
   4   5  15        0.59        7.05      5.17 o 
   5   5  15        0.67        0.00      6.32 o 
  -5   6  15       13.26       33.58      9.00 o 
  -4   6  15        7.16        0.00      5.55 o 
  -3   6  15       24.44       33.36      8.88 o 
  -2   6  15       30.91       27.66      9.20 o 
  -1   6  15        2.05        3.00      2.50 o 
   0   6  15       76.48       65.28      3.92 o 
   1   6  15       63.23       66.42      3.99 o 
   2   6  15      564.59      512.28     14.20 o 
   3   6  15       26.62       19.56      4.92 o 
   4   6  15       12.23        5.27      6.91 o 
   5   6  15        0.12       11.29     12.10 o 
  -5   7  15        0.88        0.00      8.24 o 
  -4   7  15       14.02       17.41      7.92 o 
  -3   7  15       18.27       16.73      5.62 o 
  -2   7  15        0.12        0.00      3.73 o 
  -1   7  15       64.91       46.37      6.68 o 
   0   7  15      129.81      128.75      5.15 o 
   1   7  15       21.54       12.42      2.96 o 
   2   7  15       80.60       68.57      4.57 o 
   3   7  15       70.26       68.16      6.40 o 
   4   7  15       17.11       41.23     10.48 o 
  -4   8  15       38.82       60.45      8.40 o 
  -3   8  15        2.10        7.06      5.51 o 
  -2   8  15       68.04       73.34      7.14 o 
  -1   8  15       60.72       82.94     10.69 o 
   0   8  15        3.86        0.00      2.94 o 
   1   8  15       29.92       44.79      4.32 o 
   2   8  15       29.04       36.38      4.10 o 
   3   8  15        0.02        2.61      4.69 o 
   4   8  15       15.95       21.82     10.29 o 
  -4   9  15        4.39        9.11      7.71 o 
  -3   9  15       25.22       42.96      7.16 o 
  -2   9  15       17.27       25.88      5.79 o 
  -1   9  15      123.60      116.70      8.90 o 
   0   9  15       13.51       13.20      5.06 o 
   1   9  15       89.48       97.58      7.20 o 
   2   9  15       96.52      104.07      7.03 o 
   3   9  15       49.44       48.53      8.70 o 
   4   9  15        0.18        5.51     10.53 o 
  -4  10  15       18.11       45.36      8.70 o 
  -3  10  15       31.45       43.81      7.32 o 
  -2  10  15      112.31      111.93      8.84 o 
  -1  10  15       76.11       78.74      6.19 o 
   0  10  15        1.93        8.24      4.83 o 
   1  10  15        0.61        2.06      3.99 o 
   2  10  15       23.72       29.60      6.03 o 
   3  10  15       35.49       50.43     14.42 o 
  -3  11  15       13.61       12.32      7.71 o 
  -2  11  15       99.04      126.58      9.38 o 
  -1  11  15        0.42        2.37      4.60 o 
   0  11  15        0.07       11.70      5.53 o 
   1  11  15       14.39       11.53      5.72 o 
   2  11  15        0.17        8.84      7.48 o 
   3  11  15        5.69       10.86     16.59 o 
  -2  12  15        0.74        0.00      5.19 o 
  -1  12  15        6.65        9.57      5.64 o 
   0  12  15        3.03        0.00      6.18 o 
   1  12  15        2.75       10.43      7.28 o 
   2  12  15        0.12        5.83      6.28 o 
   0  13  15        5.24       44.02      7.94 o 
  -6   0  16        4.80       10.04     15.02 o 
  -5   0  16      147.86      171.48     13.80 o 
  -4   0  16       69.50       82.69      9.71 o 
  -3   0  16        5.99        0.00     10.78 o 
  -2   0  16      134.58      120.75      8.55 o 
  -1   0  16     3034.66     2685.85     88.02 o 
   0   0  16        0.55        0.00      3.17 o 
   1   0  16        2.27        3.69      4.65 o 
   2   0  16      310.61      309.21     18.75 o 
   3   0  16      173.42      164.28     14.01 o 
   4   0  16        2.16        0.00      7.03 o 
   5   0  16       85.07       69.39     12.05 o 
  -6   1  16        0.68        0.00      8.61 o 
  -5   1  16       33.13       40.39      6.45 o 
  -4   1  16      106.98      116.70      8.48 o 
  -3   1  16        0.62        3.75      3.40 o 
  -2   1  16      105.62      100.85      5.58 o 
  -1   1  16       44.74       62.97      5.12 o 
   0   1  16       66.53       67.66      5.23 o 
   1   1  16       92.68       94.90      8.23 o 
   2   1  16        2.87        3.72      3.57 o 
   3   1  16        9.68       13.83      4.70 o 
   4   1  16       44.42       45.93      7.09 o 
   5   1  16        0.56        0.00      6.08 o 
  -6   2  16        9.13       13.10      8.14 o 
  -5   2  16       21.49       42.12      9.41 o 
  -4   2  16       10.30       21.07      7.10 o 
  -3   2  16      123.75      100.31      6.27 o 
  -2   2  16     1600.28     1426.38     34.76 o 
  -1   2  16      503.65      486.80     13.36 o 
   0   2  16       49.88       69.08      4.17 o 
   1   2  16      837.24      812.69     23.18 o 
   2   2  16       32.17       45.64      5.10 o 
   3   2  16       45.84       51.15      5.98 o 
   4   2  16       93.38       94.77     12.65 o 
   5   2  16       39.14       35.41     10.93 o 
  -5   3  16        1.83        0.00      6.39 o 
  -4   3  16        9.01        0.00      4.91 o 
  -3   3  16       19.34       23.44      4.77 o 
  -2   3  16      364.78      329.99     15.82 o 
  -1   3  16       23.58       29.07      5.14 o 
   0   3  16        8.85        9.37      2.25 o 
   1   3  16      127.22      158.33     10.28 o 
   2   3  16       17.78       18.68      4.23 o 
   3   3  16        6.76        4.14      4.25 o 
   4   3  16       43.12       22.42      6.28 o 
   5   3  16        0.93        3.23      6.31 o 
  -5   4  16        0.26        0.00      6.95 o 
  -4   4  16        0.06        0.00      5.01 o 
  -3   4  16       52.74       53.01      6.38 o 
  -2   4  16      103.05      120.89      6.14 o 
  -1   4  16       70.07       70.10      5.55 o 
   0   4  16        5.03        5.59      2.33 o 
   1   4  16        3.17        3.63      2.66 o 
   2   4  16       96.15       95.19      6.12 o 
   3   4  16      193.34      207.63     11.69 o 
   4   4  16       21.69       27.00      6.08 o 
   5   4  16        5.44        0.00      7.45 o 
  -5   5  16        0.51        0.00      7.35 o 
  -4   5  16       20.65       42.26      7.09 o 
  -3   5  16       66.63       57.27      8.20 o 
  -2   5  16       10.09       14.86      4.21 o 
  -1   5  16       15.12        8.12      2.68 o 
   0   5  16        0.83        8.92      4.31 o 
   1   5  16       35.37       31.11      3.50 o 
   2   5  16        0.02        0.00      3.66 o 
   3   5  16       58.51       50.07      5.66 o 
   4   5  16       37.82       31.50      6.59 o 
   5   5  16        0.19        0.00      6.50 o 
  -5   6  16       23.81       38.58      9.39 o 
  -4   6  16        7.27        0.00      5.72 o 
  -3   6  16      243.49      222.03     11.98 o 
  -2   6  16       47.66       45.87      5.69 o 
  -1   6  16      113.50      124.99      5.40 o 
   0   6  16      168.85      191.87      7.91 o 
   1   6  16      377.88      367.89     10.07 o 
   2   6  16      181.84      181.39      8.54 o 
   3   6  16       60.05       69.62      6.65 o 
   4   6  16        0.14        0.00      5.66 o 
   5   6  16        0.84       14.68     12.73 o 
  -5   7  16        0.97        3.02      8.69 o 
  -4   7  16       72.90       60.52      8.60 o 
  -3   7  16       17.89       27.33      6.92 o 
  -2   7  16        8.05        4.09      5.28 o 
  -1   7  16        1.37        1.77      3.61 o 
   0   7  16      229.30      208.85      8.05 o 
   1   7  16       79.82       85.29      6.05 o 
   2   7  16       12.97       20.71      6.00 o 
   3   7  16        2.14        8.63      4.86 o 
   4   7  16       49.71       56.80     10.70 o 
  -4   8  16        6.78        0.00      6.67 o 
  -3   8  16        0.80        7.11      7.06 o 
  -2   8  16        0.44        0.00      4.71 o 
  -1   8  16        2.72        2.24      4.89 o 
   0   8  16       17.01       36.46      5.06 o 
   1   8  16       56.56       31.35      5.16 o 
   2   8  16       45.67       49.07      4.53 o 
   3   8  16        2.25        0.87      5.41 o 
   4   8  16        0.35        8.64     10.52 o 
  -4   9  16       11.18       19.14      7.92 o 
  -3   9  16        1.17        8.47      8.38 o 
  -2   9  16       29.83       39.19      6.58 o 
  -1   9  16       87.69       70.81     14.52 o 
   0   9  16       20.82        9.11      4.80 o 
   1   9  16        3.35        0.00      5.64 o 
   2   9  16        0.09        4.37      4.44 o 
   3   9  16        3.30        0.00      7.80 o 
  -3  10  16        2.10        0.00      6.28 o 
  -2  10  16       54.05       71.94      7.94 o 
  -1  10  16        0.42        0.00      5.46 o 
   0  10  16        0.04        0.00      5.03 o 
   1  10  16        9.63       20.21      7.46 o 
   2  10  16        1.17        5.69      5.93 o 
   3  10  16       10.85       18.20      9.17 o 
  -3  11  16        6.03       13.08      6.88 o 
  -2  11  16        3.73        3.61      6.22 o 
  -1  11  16       23.50       37.76      7.16 o 
   0  11  16        0.42        1.03      6.06 o 
   1  11  16        8.52        0.64      5.40 o 
   2  11  16       23.90       22.92      8.28 o 
  -2  12  16        6.74        5.22      6.06 o 
  -1  12  16        5.39        7.91      6.65 o 
   0  12  16        0.04        0.00      7.57 o 
   1  12  16        1.59        0.00      6.72 o 
  -5   1  17        3.92       14.22      5.37 o 
  -4   1  17       87.38       98.15      9.51 o 
  -3   1  17       86.01       90.84      6.18 o 
  -2   1  17       66.21       68.05      4.87 o 
  -1   1  17      406.02      352.77     10.83 o 
   0   1  17       44.59       61.24      4.39 o 
   1   1  17        0.00        6.55      3.54 o 
   2   1  17       12.08        2.81      3.73 o 
   3   1  17      156.68      169.67     10.25 o 
   4   1  17       15.74       14.42      6.16 o 
   5   1  17        6.92       23.58      8.68 o 
  -5   2  17        2.39       13.79      8.25 o 
  -4   2  17      195.20      192.71     13.49 o 
  -3   2  17      118.03      126.95      8.09 o 
  -2   2  17       96.07       90.45      5.96 o 
  -1   2  17       93.17       95.88     12.13 o 
   0   2  17       88.66      108.72      5.38 o 
   1   2  17       83.54       78.54      6.09 o 
   2   2  17       27.65       35.26      5.07 o 
   3   2  17       38.60       38.66      5.91 o 
   4   2  17       65.43       85.37     13.60 o 
   5   2  17        0.39        1.69      6.07 o 
  -5   3  17        1.86        0.00      7.23 o 
  -4   3  17       32.51       16.48      5.99 o 
  -3   3  17       58.43       81.85      7.07 o 
  -2   3  17       11.00        7.68      5.00 o 
  -1   3  17       14.29       11.88      3.04 o 
   0   3  17        0.92        2.33      2.82 o 
   1   3  17       15.11       17.29      3.43 o 
   2   3  17      196.03      195.35     10.34 o 
   3   3  17        3.88        0.00      3.94 o 
   4   3  17       21.79       28.29      6.76 o 
   5   3  17       23.97       19.54      6.93 o 
  -5   4  17        0.38        0.00      7.36 o 
  -4   4  17        4.48        7.48      5.90 o 
  -3   4  17       72.56       78.79      7.48 o 
  -2   4  17      229.95      219.09      8.63 o 
  -1   4  17      103.38       80.69      6.05 o 
   0   4  17        9.76       11.40      3.08 o 
   1   4  17       69.64       65.50      6.40 o 
   2   4  17        0.01        6.29      3.59 o 
   3   4  17      483.28      455.69     18.85 o 
   4   4  17        3.83       18.71      5.96 o 
   5   4  17       33.05       65.18     21.12 o 
  -5   5  17       25.56       37.47      9.26 o 
  -4   5  17        5.74        5.87      6.09 o 
  -3   5  17      216.52      205.52     11.60 o 
  -2   5  17       61.10       51.87      9.38 o 
  -1   5  17        0.13        1.27      2.62 o 
   0   5  17        0.15        8.50      3.11 o 
   1   5  17       32.49       34.32      3.88 o 
   2   5  17        3.94       14.94      4.28 o 
   3   5  17        1.52        0.61      4.79 o 
   4   5  17       27.56       28.15      6.34 o 
   5   5  17        6.19       17.68      9.26 o 
  -5   6  17       27.32       31.32     10.46 o 
  -4   6  17       72.71       64.77      8.19 o 
  -3   6  17        2.46        0.00      4.36 o 
  -2   6  17       14.15       13.12      4.96 o 
  -1   6  17       21.76       14.64      4.27 o 
   0   6  17      225.86      178.79      7.34 o 
   1   6  17       42.60       44.58      4.55 o 
   2   6  17        6.47        0.00      3.78 o 
   3   6  17       21.81       20.24      5.45 o 
   4   6  17        2.76        3.08      5.95 o 
  -4   7  17       38.40       41.28      8.29 o 
  -3   7  17        0.07        6.34      5.72 o 
  -2   7  17        0.29        0.00      4.71 o 
  -1   7  17       31.09       23.63      5.08 o 
   0   7  17      198.23      177.33      7.65 o 
   1   7  17       17.22       26.08      4.40 o 
   2   7  17       16.34       13.89      5.55 o 
   3   7  17       20.25       33.93      5.74 o 
   4   7  17       10.46        5.58      6.29 o 
  -4   8  17        1.75        4.03      6.88 o 
  -3   8  17        0.09        7.39      6.06 o 
  -2   8  17       87.68       90.13      7.97 o 
  -1   8  17        7.50       16.55      5.21 o 
   0   8  17        3.23        0.00      4.48 o 
   1   8  17        4.28        8.26      3.71 o 
   2   8  17       11.50       11.93      4.59 o 
   3   8  17        0.09        0.00      5.46 o 
   4   8  17        0.38        0.00     10.71 o 
  -4   9  17        0.07        0.00      7.57 o 
  -3   9  17        4.69       14.69      6.30 o 
  -2   9  17        1.14        0.00      5.21 o 
  -1   9  17        2.59       14.59      7.06 o 
   0   9  17        1.55        5.45      4.99 o 
   1   9  17       28.80       27.56      7.45 o 
   2   9  17       16.59       12.29      4.32 o 
   3   9  17        2.41       12.26      8.47 o 
  -3  10  17       18.65        9.87     10.12 o 
  -2  10  17        3.31        4.66      5.89 o 
  -1  10  17        3.59        5.54      6.10 o 
   0  10  17        3.53        2.62      5.64 o 
   1  10  17       12.01       16.93      6.58 o 
   2  10  17        1.53       12.87      6.24 o 
   3  10  17        6.90       23.35      9.36 o 
  -2  11  17        7.11        8.28      6.27 o 
  -1  11  17        7.08       16.74      6.99 o 
   0  11  17        3.52        1.32      5.83 o 
   1  11  17        0.82        0.00      7.30 o 
   2  11  17       53.59       73.08      8.25 o 
  -1  12  17        7.33        8.99      6.79 o 
   0  12  17        0.78        0.00      6.63 o 
  -5   0  18        0.25        8.92      7.42 o 
  -4   0  18       37.57       17.89      7.32 o 
  -3   0  18       59.97       64.97      7.96 o 
  -2   0  18      328.33      359.95     16.54 o 
  -1   0  18     1089.78     1090.85     38.44 o 
   0   0  18      251.22      253.41     20.63 o 
   1   0  18       48.03       50.11      7.85 o 
   2   0  18        6.99        0.00      5.01 o 
   3   0  18       72.79       72.00     10.44 o 
   4   0  18       33.55       88.17     12.23 o 
   5   0  18       66.99       49.46     10.86 o 
  -5   1  18       17.10        7.63      6.21 o 
  -4   1  18        0.89        0.00      4.52 o 
  -3   1  18        8.29        7.81      4.69 o 
  -2   1  18        3.54        0.00      2.97 o 
  -1   1  18      113.86      121.03      6.01 o 
   0   1  18       43.80       45.27      4.04 o 
   1   1  18        9.89       14.30      3.94 o 
   2   1  18       46.34       36.18      5.24 o 
   3   1  18        0.05        0.00      4.59 o 
   4   1  18       47.12       39.23      7.04 o 
   5   1  18        0.06        9.16      6.17 o 
  -5   2  18       15.18       32.93      9.21 o 
  -4   2  18       15.84       11.29      5.27 o 
  -3   2  18       15.47       13.18      4.18 o 
  -2   2  18      696.12      646.16     17.72 o 
  -1   2  18      211.78      206.77      7.93 o 
   0   2  18       48.25       53.70      4.82 o 
   1   2  18      355.13      372.06     15.21 o 
   2   2  18       37.17       44.96      8.05 o 
   3   2  18        0.74        1.85      4.74 o 
   4   2  18        1.82        7.95      5.61 o 
   5   2  18       50.33       66.64     13.29 o 
  -5   3  18        0.33        0.00      6.29 o 
  -4   3  18       86.93       92.82      8.72 o 
  -3   3  18        0.01        3.87      7.30 o 
  -2   3  18      517.36      546.55     32.27 o 
  -1   3  18        6.63        5.66      3.01 o 
   0   3  18      366.57      365.25     12.87 o 
   1   3  18       33.03       34.99      4.95 o 
   2   3  18      130.32      130.13      8.88 o 
   3   3  18       40.85       19.37      5.71 o 
   4   3  18       61.40       74.33      8.32 o 
   5   3  18       12.34       13.97      6.96 o 
  -5   4  18        1.38        0.00      7.13 o 
  -4   4  18        2.39        7.82      6.21 o 
  -3   4  18       77.02      125.78     20.25 o 
  -2   4  18      212.70      211.03      8.86 o 
  -1   4  18        2.76        0.00      3.82 o 
   0   4  18       10.16       25.05      4.88 o 
   1   4  18       71.08       74.21      5.52 o 
   2   4  18       61.27       60.07      5.52 o 
   3   4  18        1.35        0.00      5.13 o 
   4   4  18        1.01       13.93      6.64 o 
  -5   5  18        4.21       15.81      9.35 o 
  -4   5  18       22.13       13.15      6.85 o 
  -3   5  18      212.73      239.98     24.88 o 
  -2   5  18       37.88       47.08      6.07 o 
  -1   5  18        8.95       13.61      4.19 o 
   0   5  18        0.43        3.45      3.18 o 
   1   5  18       34.99       33.94      4.22 o 
   2   5  18       26.40       29.68      4.69 o 
   3   5  18        0.85        0.00      4.33 o 
   4   5  18        2.71        2.27      5.88 o 
  -4   6  18       46.98       36.12      7.66 o 
  -3   6  18        9.92       17.60      6.31 o 
  -2   6  18        0.00        0.55      4.80 o 
  -1   6  18        0.50        3.32      4.24 o 
   0   6  18        3.39        0.36      3.17 o 
   1   6  18        1.11        5.17      3.60 o 
   2   6  18       34.60       44.98      5.48 o 
   3   6  18       33.08       33.20      6.11 o 
   4   6  18       14.25       24.21      6.91 o 
  -4   7  18       12.86        4.46      6.45 o 
  -3   7  18        5.50       18.51      6.36 o 
  -2   7  18       12.57       35.73      6.07 o 
  -1   7  18        1.08        0.00      5.41 o 
   0   7  18       93.77       93.28      8.26 o 
   1   7  18       60.58       54.84      4.96 o 
   2   7  18        8.51        8.14      4.68 o 
   3   7  18        4.75        1.38      5.25 o 
   4   7  18        1.93        6.18      6.94 o 
  -4   8  18       22.37       26.96      7.65 o 
  -3   8  18        0.12        0.00      5.94 o 
  -2   8  18        4.07        3.70      5.56 o 
  -1   8  18        0.03        1.80      6.28 o 
   0   8  18       29.10       19.28      9.45 o 
   1   8  18        7.97       11.25      4.23 o 
   2   8  18        0.15        0.00      4.60 o 
   3   8  18        1.13       13.69      5.97 o 
  -3   9  18        0.56        0.00      6.85 o 
  -2   9  18       20.21       22.88      6.69 o 
  -1   9  18        6.57        0.00      6.52 o 
   0   9  18       15.80       30.24      6.30 o 
   1   9  18        1.03        0.00      7.28 o 
   2   9  18        5.53        3.48      5.88 o 
   3   9  18        3.44        0.00      8.41 o 
  -3  10  18        2.33        0.00      6.16 o 
  -2  10  18       10.68       13.39      5.98 o 
  -1  10  18        3.79        5.59      6.94 o 
   0  10  18       16.24       17.89      6.97 o 
   1  10  18       34.33       45.65      7.45 o 
   2  10  18       47.94       42.90      8.83 o 
  -2  11  18        0.64        0.00      5.86 o 
  -1  11  18       58.36       40.32      9.16 o 
   0  11  18        0.00        0.00      5.87 o 
   1  11  18        2.52        2.27      8.42 o 
  -5   1  19        0.86        3.18      6.23 o 
  -4   1  19        1.70        0.00      5.19 o 
  -3   1  19       60.86       69.54      6.97 o 
  -2   1  19        1.99        0.00      3.29 o 
  -1   1  19       14.48        6.04      3.29 o 
   0   1  19        5.82       12.74      3.67 o 
   1   1  19        8.26        0.00      6.42 o 
   2   1  19      167.71      163.65      9.70 o 
   3   1  19       24.47       28.05      6.67 o 
   4   1  19       68.07       80.33      8.65 o 
   5   1  19       18.46       40.35      7.25 o 
  -5   2  19        8.01        9.39      7.86 o 
  -4   2  19        0.14        0.00      5.01 o 
  -3   2  19       45.31       49.93      5.80 o 
  -2   2  19      444.98      464.96     22.07 o 
  -1   2  19       10.81       10.40      3.54 o 
   0   2  19      208.51      234.74      9.59 o 
   1   2  19       34.12       42.04      5.46 o 
   2   2  19       98.75       93.64      7.36 o 
   3   2  19        0.61        0.00      4.86 o 
   4   2  19        0.47       19.65      6.83 o 
  -5   3  19        3.47        5.75      7.43 o 
  -4   3  19        0.83        0.00      5.79 o 
  -3   3  19       31.79       41.36      6.39 o 
  -2   3  19      158.54      158.74     10.40 o 
  -1   3  19      315.85      274.46     13.05 o 
   0   3  19      258.77      260.80     10.37 o 
   1   3  19      210.08      215.80     26.09 o 
   2   3  19        7.31       17.84      6.65 o 
   3   3  19       41.36       46.52     10.25 o 
   4   3  19       27.25       35.94      7.49 o 
  -5   4  19       13.03        0.00      7.32 o 
  -4   4  19        1.34        0.00      8.71 o 
  -3   4  19      446.97      445.75     17.96 o 
  -2   4  19       30.54       19.13      4.30 o 
  -1   4  19       28.91       22.05      4.46 o 
   0   4  19       22.45       28.50      4.30 o 
   1   4  19      136.87      154.66     13.07 o 
   2   4  19       13.14       10.55      4.33 o 
   3   4  19       78.67       93.84      8.50 o 
   4   4  19        0.09        0.00      6.70 o 
  -4   5  19        4.67       11.21      8.42 o 
  -3   5  19       18.61        7.24      5.96 o 
  -2   5  19        1.37        0.00      4.71 o 
  -1   5  19       24.53       27.68      4.12 o 
   0   5  19        0.33        3.69      3.72 o 
   1   5  19        0.28        0.00      4.02 o 
   2   5  19       17.65       27.81      4.87 o 
   3   5  19       14.31       28.23      5.56 o 
   4   5  19        2.86        0.00      5.70 o 
  -4   6  19        0.00       13.93      7.39 o 
  -3   6  19       32.59       43.03      7.29 o 
  -2   6  19        0.65        8.99      5.04 o 
  -1   6  19       14.45       27.14      6.06 o 
   0   6  19        0.29        2.62      3.89 o 
   1   6  19       43.47       56.18     14.01 o 
   2   6  19        0.02        0.00      4.38 o 
   3   6  19        0.88        0.00      8.94 o 
   4   6  19        4.58        3.85      6.81 o 
  -4   7  19        0.25        9.31      6.57 o 
  -3   7  19        4.26        0.00      5.80 o 
  -2   7  19       29.08       51.42      7.11 o 
  -1   7  19        0.64        6.87      6.02 o 
   0   7  19        1.45        7.56      5.33 o 
   1   7  19        6.64       13.53      4.65 o 
   2   7  19        1.58        5.40      4.76 o 
   3   7  19       12.24        5.64      7.13 o 
  -3   8  19       13.75       15.05      6.67 o 
  -2   8  19        8.30       12.77      7.22 o 
  -1   8  19        5.39        0.00      6.27 o 
   0   8  19        5.37        0.00      6.09 o 
   1   8  19       22.53       28.79      6.23 o 
   2   8  19       18.47       27.61      6.03 o 
   3   8  19       10.65        2.91      6.21 o 
  -3   9  19        0.00        0.00      6.70 o 
  -2   9  19        0.28        0.00      6.07 o 
  -1   9  19        3.61        0.00      7.34 o 
   0   9  19        0.06        3.80      5.84 o 
   1   9  19       14.47        3.90      6.35 o 
   2   9  19       17.94        1.51      9.30 o 
  -2  10  19        8.49       16.04      8.34 o 
  -1  10  19       44.42       52.74     10.93 o 
   0  10  19       15.92       28.00      7.36 o 
   1  10  19       12.72        0.00      6.26 o 
   2  10  19        6.36       28.62     14.82 o 
  -1  11  19       23.42       37.45      9.31 o 
   0  11  19        4.63        0.00      6.61 o 
  -5   0  20       61.15       46.61     10.36 o 
  -4   0  20       32.28       50.16      9.88 o 
  -3   0  20       10.29        0.00      6.18 o 
  -2   0  20        0.57        0.00      5.23 o 
  -1   0  20     1548.00     1358.26     47.24 o 
   0   0  20      201.93      223.05     15.78 o 
   1   0  20      280.91      291.74     19.01 o 
   2   0  20      235.17      193.52     15.59 o 
   3   0  20        0.51        7.88      7.19 o 
   4   0  20       47.02       56.46     11.17 o 
  -5   1  20        1.52        5.63      6.85 o 
  -4   1  20        9.32        8.38      5.61 o 
  -3   1  20        6.04        5.38      4.59 o 
  -2   1  20      235.84      223.45      9.21 o 
  -1   1  20       24.88       30.01      4.23 o 
   0   1  20       26.51       23.97      4.94 o 
   1   1  20        4.10        9.66      4.25 o 
   2   1  20      165.06      170.22     15.35 o 
   3   1  20       41.78       27.38      6.27 o 
   4   1  20        0.23        0.00      5.06 o 
  -5   2  20        0.64        0.00      7.79 o 
  -4   2  20        0.83        0.00      5.82 o 
  -3   2  20       41.54       32.98      5.20 o 
  -2   2  20       11.03       16.98      5.25 o 
  -1   2  20       46.24       59.58      4.89 o 
   0   2  20        3.90       25.76      5.06 o 
   1   2  20        0.72        9.20      4.23 o 
   2   2  20      103.47       93.99      8.89 o 
   3   2  20        7.91        5.88     12.88 o 
   4   2  20        3.20       14.64      6.81 o 
  -4   3  20        5.52        9.98      6.58 o 
  -3   3  20       72.99       45.29      9.52 o 
  -2   3  20       22.74        7.37      4.08 o 
  -1   3  20       84.88       79.48      5.47 o 
   0   3  20        6.86        5.58      3.86 o 
   1   3  20      105.71       97.47      7.73 o 
   2   3  20       41.20       32.98      7.02 o 
   3   3  20       31.35       30.12     11.31 o 
   4   3  20        0.44        5.56      6.55 o 
  -4   4  20       48.85       39.79      7.76 o 
  -3   4  20        1.37        0.00      6.13 o 
  -2   4  20        8.40       10.84      4.49 o 
  -1   4  20       17.80       23.43      4.49 o 
   0   4  20      108.67      135.79     11.01 o 
   1   4  20       15.53       14.14      9.43 o 
   2   4  20       35.21       32.98      5.33 o 
   3   4  20       14.69        9.69      5.62 o 
   4   4  20        0.35        5.17      6.89 o 
  -4   5  20        0.45        0.00      6.81 o 
  -3   5  20       43.48       39.38      7.39 o 
  -2   5  20        2.81        0.00      5.14 o 
  -1   5  20      168.61      160.72     11.29 o 
   0   5  20      103.51       94.49      6.45 o 
   1   5  20       56.99       46.23      6.12 o 
   2   5  20        6.62        5.08      4.66 o 
   3   5  20        0.05        0.00      5.21 o 
   4   5  20       10.29        7.42      6.51 o 
  -4   6  20       26.57        6.51      9.45 o 
  -3   6  20       21.37       19.02      7.02 o 
  -2   6  20        0.12        5.25      5.36 o 
  -1   6  20        3.02        0.00      5.81 o 
   0   6  20      135.31      114.55      7.46 o 
   1   6  20        5.28       17.08      9.23 o 
   2   6  20       13.70        9.51      6.15 o 
   3   6  20        4.47        0.00      6.31 o 
  -3   7  20        0.33       16.95      6.41 o 
  -2   7  20        2.38       24.99      6.41 o 
  -1   7  20       10.00       33.03      7.20 o 
   0   7  20       47.21       65.27      8.04 o 
   1   7  20       20.31        0.30      5.65 o 
   2   7  20       12.92       16.78      6.07 o 
   3   7  20        0.32        0.00      5.93 o 
  -3   8  20       16.30       20.77      8.20 o 
  -2   8  20       49.32       69.04      8.30 o 
  -1   8  20       18.75       40.83      8.50 o 
   0   8  20       10.82        0.00      6.31 o 
   1   8  20        0.25       11.89     11.52 o 
   2   8  20        1.04       11.23      6.67 o 
   3   8  20       11.53        7.98      6.34 o 
  -2   9  20        0.85       20.70      8.27 o 
  -1   9  20       26.27       25.28      7.94 o 
   0   9  20        8.27        0.00      7.89 o 
   1   9  20        0.50        4.73      6.62 o 
   2   9  20        8.15       20.03      9.43 o 
  -1  10  20        3.03        9.58      7.87 o 
   0  10  20        0.35       12.65      7.61 o 
   1  10  20        3.23       11.94      6.88 o 
  -4   1  21        4.33        4.66      6.30 o 
  -3   1  21        3.28        2.92      4.85 o 
  -2   1  21      362.75      326.10     11.67 o 
  -1   1  21      967.37      873.76     22.71 o 
   0   1  21      181.91      179.12     10.31 o 
   1   1  21        1.89        9.36      4.82 o 
   2   1  21       79.79       72.87      7.24 o 
   3   1  21        2.70        7.63      6.08 o 
   4   1  21       18.63       37.87      7.04 o 
  -4   2  21       50.87       59.45     11.02 o 
  -3   2  21        7.50        5.88      7.89 o 
  -2   2  21        4.51        0.19      3.99 o 
  -1   2  21        0.00        0.00      5.65 o 
   0   2  21       62.93       80.04      7.13 o 
   1   2  21       16.63        0.00      4.19 o 
   2   2  21       34.56       39.22      6.06 o 
   3   2  21       11.91       23.83      6.41 o 
   4   2  21        0.44        0.00      6.20 o 
  -4   3  21        0.05       14.72      6.94 o 
  -3   3  21       17.22        7.57      6.36 o 
  -2   3  21       58.13       59.79      5.69 o 
  -1   3  21       13.74       17.59      4.86 o 
   0   3  21       16.33       16.60      4.91 o 
   1   3  21        0.00        0.00      9.34 o 
   2   3  21        0.40        7.46      4.93 o 
   3   3  21        4.29       16.20      6.65 o 
   4   3  21        5.33       13.73      7.05 o 
  -4   4  21       19.29       18.05      7.51 o 
  -3   4  21       34.49       29.35      7.09 o 
  -2   4  21        0.00        0.00      4.39 o 
  -1   4  21        8.37        7.17      4.31 o 
   0   4  21       10.82        6.13      4.29 o 
   1   4  21        0.13        0.00      4.11 o 
   2   4  21        1.32        0.00      5.38 o 
   3   4  21       11.00       16.53      5.67 o 
   4   4  21        0.31        2.48      6.75 o 
  -4   5  21       10.30        8.08      7.56 o 
  -3   5  21       12.09        9.92      7.71 o 
  -2   5  21       23.30       19.08      8.36 o 
  -1   5  21       26.54       17.04      7.18 o 
   0   5  21       33.40       24.77      4.84 o 
   1   5  21       54.85       41.61      6.23 o 
   2   5  21        1.66        5.97      8.17 o 
   3   5  21        2.86        0.00      5.32 o 
  -3   6  21        0.32        0.00      6.15 o 
  -2   6  21       25.46       23.25      6.27 o 
  -1   6  21        1.62        3.40      6.89 o 
   0   6  21       31.87       27.75      5.17 o 
   1   6  21       59.86       72.89      7.84 o 
   2   6  21        1.34       10.68      7.08 o 
   3   6  21        1.35        8.20      5.68 o 
  -3   7  21        0.05        0.00      6.56 o 
  -2   7  21        6.72        3.58     12.07 o 
  -1   7  21       22.99       41.86      9.25 o 
   0   7  21        3.11       12.38      6.97 o 
   1   7  21        6.80        1.84      7.95 o 
   2   7  21        0.24        0.23      5.87 o 
   3   7  21        3.15       16.42      6.61 o 
  -3   8  21        0.04        6.05      9.46 o 
  -2   8  21       51.84       47.87      9.02 o 
  -1   8  21       54.43       59.70      9.32 o 
   0   8  21        0.34        0.00      6.50 o 
   1   8  21        7.99       19.38      9.57 o 
   2   8  21       40.55       41.46      7.97 o 
  -2   9  21        6.93       14.14      7.93 o 
  -1   9  21        7.51       14.86     13.00 o 
   0   9  21        0.06        0.00     11.75 o 
   1   9  21        4.35       18.70      8.57 o 
  -4   0  22        0.05       10.81      8.48 o 
  -3   0  22       68.38       93.22     10.61 o 
  -2   0  22      165.70      174.25     12.05 o 
  -1   0  22      115.14      151.88     13.93 o 
   0   0  22       94.34       87.91     11.01 o 
   1   0  22       31.14       31.83      8.04 o 
   2   0  22        2.75       19.08      8.82 o 
   3   0  22       23.24        0.00      7.07 o 
   4   0  22        9.63       25.30      8.41 o 
  -4   1  22       12.93       21.01      6.16 o 
  -3   1  22        0.05        2.42      5.05 o 
  -2   1  22        5.12       23.74      6.34 o 
  -1   1  22       40.68       52.08      5.68 o 
   0   1  22      374.83      373.87     16.39 o 
   1   1  22       23.17       38.61      8.51 o 
   2   1  22        0.06        5.14      5.98 o 
   3   1  22       10.36       15.16      6.12 o 
   4   1  22        0.02       10.35      7.39 o 
  -4   2  22        6.08       22.60      7.36 o 
  -3   2  22        4.41        0.00      5.65 o 
  -2   2  22       11.51       12.42      4.57 o 
  -1   2  22       69.30       69.76      6.23 o 
   0   2  22        6.59       11.67      5.61 o 
   1   2  22      110.52       87.58      7.52 o 
   2   2  22       38.11       33.13      7.75 o 
   3   2  22       18.98       31.87      7.04 o 
  -4   3  22        6.09       15.99      7.70 o 
  -3   3  22       21.44       33.60      7.32 o 
  -2   3  22        0.10        2.26      4.70 o 
  -1   3  22       45.63       56.85      6.17 o 
   0   3  22      278.34      270.76     13.44 o 
   1   3  22        4.50        5.18      4.84 o 
   2   3  22        1.99        0.00      4.81 o 
   3   3  22        7.63        0.60      6.09 o 
  -4   4  22        9.23       11.75     13.01 o 
  -3   4  22       11.83       23.46      7.36 o 
  -2   4  22        2.44        0.00      5.53 o 
  -1   4  22       31.77       24.17      5.39 o 
   0   4  22       40.52       49.37      6.50 o 
   1   4  22       79.92       74.94      7.38 o 
   2   4  22       64.78       61.05      7.50 o 
   3   4  22       29.17       39.62      6.62 o 
  -3   5  22       32.82       25.26      7.79 o 
  -2   5  22       73.46       73.34      9.89 o 
  -1   5  22       20.13       11.36      4.77 o 
   0   5  22       46.18       69.98     14.29 o 
   1   5  22       27.44       45.02      6.70 o 
   2   5  22        0.39        0.00      5.29 o 
   3   5  22        0.08        2.38      5.98 o 
  -3   6  22        0.55        8.18      7.40 o 
  -2   6  22        0.12       13.17      7.27 o 
  -1   6  22        3.06        8.52      6.72 o 
   0   6  22       52.07       47.41      6.95 o 
   1   6  22        1.76        1.93      5.27 o 
   2   6  22        2.65       10.67      6.29 o 
   3   6  22        4.11       22.22      7.45 o 
  -3   7  22        2.24        0.42      6.38 o 
  -2   7  22       24.18       18.29      7.68 o 
  -1   7  22        0.95        0.00      6.69 o 
   0   7  22        2.72        0.00      7.68 o 
   1   7  22       18.70       30.03      6.49 o 
   2   7  22       29.90        7.11      9.96 o 
  -2   8  22        0.38        0.00      7.28 o 
  -1   8  22       11.30       10.09      7.88 o 
   0   8  22       11.24        0.00      7.31 o 
   1   8  22        3.47        0.00      8.38 o 
  -1   9  22        0.13        5.95      7.79 o 
   0   9  22        0.02        0.00      7.23 o 
  -4   1  23        5.54       18.15      7.16 o 
  -3   1  23       18.44       24.86      5.81 o 
  -2   1  23       52.80       53.04      5.97 o 
  -1   1  23        1.84        5.50      5.00 o 
   0   1  23       63.43       88.91      8.07 o 
   1   1  23       32.32       44.14      9.33 o 
   2   1  23        0.37        7.42      5.39 o 
   3   1  23        0.54        0.00      5.75 o 
  -4   2  23        5.59       11.47      8.97 o 
  -3   2  23       11.68        7.96      5.50 o 
  -2   2  23        1.58        1.69      4.72 o 
  -1   2  23       38.35       57.10     10.04 o 
   0   2  23      126.54      166.85     10.58 o 
   1   2  23        4.67       15.08      5.27 o 
   2   2  23        2.81        4.45      5.28 o 
   3   2  23        0.02        3.09      6.21 o 
  -3   3  23        8.61        8.66      6.97 o 
  -2   3  23       10.27       15.16      5.85 o 
  -1   3  23      103.63      101.48      7.60 o 
   0   3  23       26.15       21.52      6.52 o 
   1   3  23       59.62       62.11      6.93 o 
   2   3  23        0.85        0.00      5.69 o 
   3   3  23        0.60        4.25      6.14 o 
  -3   4  23       14.60       10.54      7.60 o 
  -2   4  23       11.89       11.41      8.07 o 
  -1   4  23        9.01        0.00      5.16 o 
   0   4  23      155.85      144.69     10.16 o 
   1   4  23       43.09       57.40      7.14 o 
   2   4  23        0.03        0.00      5.27 o 
   3   4  23        1.56        0.00      6.36 o 
  -3   5  23        0.00        0.00      7.21 o 
  -2   5  23       22.74       37.52     10.25 o 
  -1   5  23       12.53       33.85      7.65 o 
   0   5  23        0.00        0.00      5.31 o 
   1   5  23       35.34       26.81      6.47 o 
   2   5  23        3.43        8.13      6.16 o 
  -2   6  23        3.44       15.71      7.09 o 
  -1   6  23        4.98        8.24      6.56 o 
   0   6  23       46.99       52.21      7.17 o 
   1   6  23        9.08       16.80      6.39 o 
   2   6  23       22.02       14.96      5.96 o 
  -2   7  23       16.14       19.87      7.63 o 
  -1   7  23        0.00        0.00      6.67 o 
   0   7  23        0.08        0.00      7.83 o 
   1   7  23        3.62        5.18      6.60 o 
  -1   8  23        0.81        5.20      6.92 o 
   0   8  23        0.77        0.00      8.66 o 
  -3   0  24        9.21       15.95      9.04 o 
  -2   0  24       15.26        5.90      7.27 o 
  -1   0  24        7.83       19.66      8.59 o 
   0   0  24      180.73      150.98     14.89 o 
   1   0  24        6.45        9.26      8.63 o 
   2   0  24      131.13      114.07     13.85 o 
   3   0  24        0.02        1.03      8.09 o 
  -3   1  24       21.39       23.72      6.46 o 
  -2   1  24       17.71       22.12      5.44 o 
  -1   1  24        2.76        2.81      5.40 o 
   0   1  24       19.58       26.48      8.66 o 
   1   1  24      162.45      170.92     11.27 o 
   2   1  24       32.53       43.42      7.92 o 
   3   1  24        2.27        9.79      6.30 o 
  -3   2  24        0.02        0.00      5.99 o 
  -2   2  24       22.95       16.64      7.32 o 
  -1   2  24       50.71       69.75      9.48 o 
   0   2  24        7.74        1.93      9.40 o 
   1   2  24      109.66       93.88      9.21 o 
   2   2  24        1.67        0.00      5.21 o 
   3   2  24       23.53        0.00     13.31 o 
  -3   3  24        1.77        0.00      6.89 o 
  -2   3  24        5.79        0.00      5.83 o 
  -1   3  24       15.75       23.09      6.67 o 
   0   3  24        1.73       12.51      6.13 o 
   1   3  24       58.62       62.26      7.35 o 
   2   3  24        0.49        2.96      5.93 o 
  -3   4  24        3.98       10.59      8.91 o 
  -2   4  24       10.69        0.57      8.09 o 
  -1   4  24      123.91      132.93     13.93 o 
   0   4  24        0.03        0.00      4.93 o 
   1   4  24       16.75       13.75      5.93 o 
   2   4  24        3.25       14.33      5.93 o 
  -2   5  24       17.74       20.37      9.43 o 
  -1   5  24        0.16        9.05      7.05 o 
   0   5  24       14.43       26.57      8.38 o 
   1   5  24       11.98        0.00      5.65 o 
   2   5  24       19.50       37.88      7.34 o 
  -2   6  24        0.34       18.02      7.38 o 
  -1   6  24        1.41        2.11      9.27 o 
   0   6  24        0.04        3.16      8.04 o 
   1   6  24       25.21       19.27      8.99 o 
  -1   7  24       10.58        2.27      7.51 o 
   0   7  24        0.14        0.00      7.56 o 
  -3   1  25        4.01       12.73      6.77 o 
  -2   1  25        1.65       16.63      6.32 o 
  -1   1  25        9.86       12.89      6.40 o 
   0   1  25        0.41       19.05      6.84 o 
   1   1  25       52.50       68.17      8.39 o 
   2   1  25        4.44       26.16      8.35 o 
  -3   2  25        1.06        8.00      7.37 o 
  -2   2  25        0.01        2.21      6.46 o 
  -1   2  25        0.14        0.00      7.09 o 
   0   2  25       93.90      118.92     24.81 o 
   1   2  25       58.37       50.89      7.95 o 
   2   2  25        0.07       11.55      6.45 o 
  -2   3  25       22.16       22.03      6.68 o 
  -1   3  25        9.82       10.66     10.22 o 
   0   3  25       60.11       55.47      8.34 o 
   1   3  25       15.55       22.53      6.19 o 
   2   3  25        6.38       15.02      6.37 o 
  -2   4  25        2.31        9.61      9.05 o 
  -1   4  25        5.02        3.00      6.62 o 
   0   4  25        0.06        2.18      5.17 o 
   1   4  25       22.92       16.56      6.20 o 
  -2   5  25        3.30        0.00     12.19 o 
  -1   5  25        8.86       44.26     11.20 o 
   0   5  25       30.27       34.49      6.97 o 
   1   5  25        5.10        3.12      5.50 o 
  -1   6  25       26.48       18.35      9.02 o 
   0   6  25        1.72       17.00      8.79 o 
  -2   0  26        1.51       21.46     12.67 o 
  -1   0  26       30.52       43.08     11.40 o 
   0   0  26        0.03        0.00     10.21 o 
   1   0  26        0.01        4.09      9.66 o 
  -2   1  26        7.97       18.22      8.40 o 
  -1   1  26        1.67        0.00      6.63 o 
   0   1  26        0.37        0.00      6.82 o 
   1   1  26        0.53        0.00      6.35 o 
  -2   2  26        3.67       10.08      8.97 o 
  -1   2  26       36.29       35.23     10.52 o 
   0   2  26        3.93       23.83      7.35 o 
   1   2  26       19.70       26.98     10.07 o 
  -1   3  26        0.56        6.38      7.80 o 
   0   3  26        1.75        0.00      6.60 o 
   1   3  26       17.12        1.34      5.88 o 
  -1   4  26       11.39       11.95      7.32 o 
   0   4  26       11.97       19.48      6.53 o 
  -1   1  27        1.19        9.57      7.80 o 
   0   1  27        0.12        0.00      7.44 o 
   0   2  27        2.19        0.00      7.81 o 
                                                 
